# Supplementary material for: Switching imidazole reactivity by dynamic control of tautomer state in an allosteric foldamer
Source: Nat Commun. 2023 May 8;14:2647. doi: 10.1038/s41467-023-38339-2 (PMC10167260; doi:10.1038/s41467-023-38339-2)
Supplement: Supplementary file 3 — Source Data [file 41467_2023_38339_MOESM3_ESM.xlsx]

## Sheet: Supplementary figure 82
Wavelength	0 equiv	1 equiv	2 equiv	3 equiv	4 equiv	5 equiv	6 equiv	7 equiv	8 equiv	9 equiv	10 equiv	11 equiv	12 equiv
600	0.00655924	0.00219303	0.000549454	0.00894524	0.0254342	0.016	0.01916	0.0123375	0.016905	0.0248042	0.0210819	0.0233535	0.0271412
599.5	0.00497125	0.00293354	0.0034398	0.0087602	0.0244156	0.0169929	0.0192116	0.0135223	0.0159926	0.0238331	0.0217963	0.0244791	0.025679
599	0.00453391	0.00440209	0.0030466	0.0105979	0.0241372	0.0163276	0.0195346	0.0130585	0.0170912	0.0225727	0.0208079	0.0241159	0.0254011
598.5	0.00121813	0.00157519	0.000866621	0.0078958	0.0226219	0.0123908	0.0178799	0.0112328	0.0146641	0.0216055	0.017303	0.0239018	0.0216786
598	0.00189388	-0.00035504	0.00102666	0.008429	0.0233407	0.0125735	0.0173774	0.0119179	0.0168969	0.0199526	0.0181811	0.022078	0.0219554
597.5	0.00324921	-6.05895e-05	0.00252473	0.00948421	0.0235934	0.0152821	0.0183	0.0127974	0.0190639	0.0208677	0.0187057	0.0235446	0.0247944
597	0.00321156	0.00130501	0.0010903	0.00814736	0.0224396	0.0137086	0.0202226	0.0135907	0.0205547	0.0215222	0.0192031	0.024081	0.0242105
596.5	-0.000787056	-0.00207979	-0.000201592	0.00862648	0.0238627	0.0159373	0.0206453	0.014734	0.0193476	0.0207172	0.0185499	0.0256491	0.0241776
596	0.000171074	-0.00194691	-0.000300195	0.00813697	0.0221392	0.0142629	0.0205629	0.0139111	0.0198381	0.0186899	0.0180227	0.0255552	0.0222049
595.5	0.00180581	-0.00215287	-0.00164626	0.00760589	0.0207982	0.0138717	0.0191418	0.0141712	0.0202889	0.0195215	0.0201345	0.0276897	0.0240721			0.00033 mmol ROH in DCM 300 uL increment of imidazole
595	-0.00138043	-0.00204486	-4.56555e-05	0.00662552	0.0198254	0.0137009	0.0170369	0.0148834	0.0188182	0.0205108	0.0192615	0.0262976	0.0229584
594.5	0.00369138	-0.000613815	0.00606558	0.00450698	0.0232932	0.0131671	0.0178936	0.014704	0.0177	0.0186663	0.0192252	0.0242796	0.0216528
594	0.00515488	0.00267327	0.00813664	0.00683164	0.0226457	0.0132018	0.0181837	0.0157352	0.0164247	0.0193094	0.0205537	0.0251791	0.0216805
593.5	0.00341774	0.00214655	0.0101937	0.0100084	0.0236867	0.0160076	0.0191644	0.0150164	0.0159928	0.0181562	0.0225673	0.0241973	0.026398
593	0.00732238	0.00202961	0.0103818	0.00870314	0.0243594	0.0174584	0.017791	0.0153591	0.014818	0.0159384	0.0220309	0.0240146	0.0259968
592.5	0.00421	-0.000845677	0.00626998	0.00701468	0.0220586	0.0171075	0.0152163	0.0157263	0.0134651	0.0135121	0.0209804	0.0241554	0.0214894
592	0.0029563	-0.00022382	0.00877792	0.0093204	0.0218722	0.0204612	0.0143106	0.0161818	0.014956	0.0148654	0.0230612	0.025464	0.0216845
591.5	0.00235568	0.00236125	0.00957086	0.0123078	0.022895	0.0210029	0.014465	0.0168028	0.0139124	0.0173461	0.0256015	0.0256553	0.0216859
591	0.00208535	0.00128399	0.0101149	0.00974033	0.022615	0.0193199	0.0133596	0.0137061	0.0122666	0.015912	0.0229768	0.0241015	0.0195858
590.5	0.00221439	0.00219348	0.0106623	0.00735981	0.0212311	0.0177296	0.0135665	0.0129547	0.0119141	0.0161806	0.0219266	0.0228854	0.0192014
590	0.000411416	0.00279856	0.0118675	0.0107948	0.0242725	0.020912	0.0161517	0.0158929	0.0175059	0.0200512	0.0237529	0.0275741	0.0235307
589.5	-0.000879685	0.00102109	0.00993809	0.00944179	0.0208937	0.016719	0.0127138	0.012212	0.0136358	0.0170642	0.0202788	0.0253425	0.0206352
589	0.00200018	0.00496722	0.0138592	0.0140536	0.0266772	0.0213833	0.0180891	0.0208096	0.0181583	0.0215091	0.0284488	0.0292573	0.0271867
588.5	-0.00161257	0.00159086	0.0121635	0.0133117	0.0232675	0.0173845	0.0156876	0.0185263	0.0167099	0.0213364	0.0278607	0.0278776	0.0259632
588	-0.00361481	0.0017857	0.0112414	0.0119036	0.0234908	0.0181649	0.0147551	0.0181389	0.0171814	0.0199907	0.0258212	0.0256065	0.0227056
587.5	-0.00186203	0.00610778	0.014006	0.0157653	0.0281339	0.0226251	0.0197655	0.0230432	0.0200788	0.0227502	0.0283321	0.029077	0.0252439
587	0.00098541	0.0086682	0.0151341	0.0188487	0.0300601	0.0254153	0.0212358	0.0287912	0.0246374	0.0265468	0.030895	0.0311302	0.0285126
586.5	0.00277847	0.0103347	0.0152768	0.0190563	0.0277037	0.022997	0.0196072	0.02787	0.0236799	0.0256369	0.0297766	0.0289406	0.0292031
586	0.00282005	0.0103026	0.013375	0.0182615	0.0254235	0.0213005	0.017758	0.0253805	0.022911	0.0237487	0.0285901	0.0276396	0.0276723
585.5	0.00523619	0.0113773	0.0133075	0.0170121	0.0248913	0.0200784	0.0174552	0.0238107	0.0220881	0.0209512	0.0285401	0.0257372	0.0275471
585	0.00580084	0.0155714	0.0137799	0.0165747	0.0263915	0.0211196	0.0176367	0.02506	0.0248129	0.0223662	0.0280087	0.0245476	0.0268175
584.5	0.00564946	0.014095	0.012962	0.016734	0.02564	0.020977	0.0179494	0.0259639	0.023504	0.0214278	0.0282548	0.0256571	0.0283318
584	0.00596085	0.0139149	0.0122312	0.0164608	0.024865	0.0197696	0.017628	0.0260761	0.0234552	0.0212623	0.027517	0.0245472	0.0280225
583.5	0.00838581	0.0152834	0.0122494	0.0184333	0.0276706	0.0216131	0.0206206	0.0279322	0.0271708	0.0237842	0.0299515	0.0268659	0.0316823
583	0.00722778	0.0130709	0.0107175	0.0158928	0.026594	0.0204623	0.0200799	0.0265507	0.02646	0.0242495	0.0289378	0.0271152	0.0305232
582.5	0.0046101	0.00882557	0.00697297	0.0104964	0.0219409	0.0154816	0.01391	0.0211121	0.0206783	0.0184846	0.0219719	0.0194475	0.0252869
582	0.0023113	0.00926203	0.00573311	0.00950944	0.0178112	0.0132704	0.0129088	0.0181684	0.0177994	0.0170524	0.0178469	0.0186591	0.0240278
581.5	0.00141792	0.00832082	0.00394974	0.00803447	0.017938	0.0113955	0.0107305	0.0146693	0.0141015	0.015046	0.0166472	0.0166966	0.021144
581	0.0024644	0.00909704	0.00637903	0.0122045	0.0218379	0.0150212	0.0141099	0.0194398	0.0158022	0.0195664	0.0201844	0.0216028	0.0263775
580.5	0.00326635	0.00859949	0.00492078	0.00779996	0.017575	0.0120267	0.0117754	0.0164989	0.0135496	0.0171589	0.0185599	0.017595	0.0235602
580	0.00400479	0.00959296	0.00619978	0.00855907	0.017899	0.0141518	0.0137337	0.0176964	0.0144858	0.018347	0.0193129	0.0177192	0.025401
579.5	0.00419972	0.0102804	0.00799421	0.00889831	0.018244	0.0137295	0.0149409	0.0170101	0.0140358	0.0181756	0.0166853	0.0168079	0.0227195
579	0.0037396	0.00762182	0.00659815	0.00748639	0.0165684	0.013954	0.0134519	0.0155742	0.012714	0.0152659	0.0143357	0.015249	0.0208417
578.5	0.00370505	0.00909223	0.00783343	0.00875466	0.0187342	0.0161921	0.0154115	0.0181976	0.0150742	0.0175153	0.0159947	0.016582	0.0219337
578	0.000368208	0.00501244	0.00402828	0.00523893	0.0169746	0.01474	0.0136472	0.0126948	0.0106922	0.0116021	0.0119833	0.0121187	0.0173628
577.5	-7.13516e-05	0.0052499	0.00420153	0.0064659	0.0174663	0.0139746	0.0145357	0.0145221	0.0131167	0.0144918	0.0136458	0.0144371	0.0168584
577	-0.00250302	0.00557758	0.00382092	0.00694742	0.0165883	0.0140368	0.0146278	0.0139825	0.0135972	0.0175082	0.014403	0.0147783	0.0176718
576.5	-0.00333838	0.00434648	0.00498721	0.00743597	0.0160385	0.0136965	0.0146093	0.0125577	0.0122708	0.0166965	0.013022	0.0145128	0.0176792
576	-0.00236184	0.00315722	0.00295393	0.00505062	0.0165031	0.0113613	0.0137073	0.0113003	0.0102611	0.0153811	0.0117409	0.0130948	0.0161237
575.5	-0.00465698	0.00207306	0.000818546	0.001712	0.0132307	0.0115174	0.0114295	0.010752	0.00938953	0.0128137	0.00903156	0.0114046	0.0156943
575	-0.00488373	0.00290436	0.000899765	0.003006	0.0126563	0.0112457	0.0115221	0.0133396	0.009727	0.0131057	0.00973464	0.0123999	0.0159482
574.5	-0.00478246	0.00254468	3.77219e-05	0.00373926	0.013682	0.0135954	0.0109765	0.0143607	0.00968623	0.0135356	0.0100275	0.013148	0.0173033
574	-0.00726338	0.00059677	-0.00378512	-0.00113841	0.00934715	0.00938099	0.00707849	0.00977173	0.00348791	0.00496127	0.00543246	0.00708925	0.0112578
573.5	-0.00732033	0.000633177	-0.00401814	-0.000674928	0.0092061	0.0115584	0.00853448	0.0118488	0.00495377	0.00586985	0.00675863	0.00795626	0.0136634
573	-0.0108216	-0.00391626	-0.00868841	-0.00363607	0.0034179	0.00867474	0.00188947	0.00384119	0.000752205	0.00123485	-0.00166457	0.00407798	0.00577153
572.5	-0.0108928	-0.00334297	-0.00901942	-0.00564498	0.00449066	0.00988575	0.002024	0.00300503	0.000334859	0.00107745	-0.00209058	0.00409633	0.00547623
572	-0.0119977	-0.00376357	-0.00892342	-0.00462085	0.00498269	0.00849681	0.00227591	0.00324231	0.00085868	0.00209818	-0.000776785	0.00693254	0.0088421
571.5	-0.0112077	-0.00624615	-0.0103734	-0.00713567	0.00148134	0.00723378	-0.000845121	0.00141267	-0.000434815	0.000521945	-0.000927564	0.00544487	0.00594907
571	-0.0137454	-0.00771638	-0.0130112	-0.008883	-0.00109707	0.00597493	-0.00228164	-0.00367474	-0.00513496	-0.00309027	-0.00519384	0.00335624	0.00203831
570.5	-0.0122685	-0.00611774	-0.0100936	-0.00480021	0.00475757	0.0126409	0.00193316	0.00290068	0.00206515	0.00348892	0.000452196	0.0083749	0.00644396
570	-0.00956543	-0.00396826	-0.0076302	-0.00111989	0.00904446	0.0147328	0.00495371	0.00688725	0.00320599	0.0051824	0.00164599	0.0102549	0.00797555
569.5	-0.00864288	-0.00143268	-0.00460301	0.000297946	0.0122404	0.0181396	0.00880575	0.0104947	0.00815536	0.010879	0.00300087	0.0128326	0.00868987
569	-0.0106301	-0.0086963	-0.00656626	-0.00236138	0.0105187	0.0177056	0.00842244	0.00819399	0.00451645	0.00925491	0.00274445	0.015517	0.0100854
568.5	-0.0115067	-0.00858989	-0.00732834	-0.00362736	0.00785927	0.0194059	0.00751339	0.00864811	0.00386263	0.00830406	0.0010353	0.0132455	0.0112343
568	-0.0125989	-0.00971256	-0.00492624	-0.00161866	0.00834402	0.0206888	0.0067353	0.010026	0.00337881	0.00607147	0.0017576	0.0145819	0.0103009
567.5	-0.0121356	-0.0120435	-0.00556977	-0.00280292	0.0049673	0.0207931	0.00514078	0.00649309	0.000734022	0.00479412	-0.000586664	0.010412	0.00582679
567	-0.0110706	-0.00921922	-0.00168854	0.000338016	0.00795704	0.0236559	0.00500381	0.00864049	0.0022596	0.00620336	0.00192597	0.0122327	0.00714397
566.5	-0.00731934	-0.00468465	0.00553938	0.00787758	0.0142675	0.0319944	0.0133522	0.0194662	0.0115854	0.014939	0.0120646	0.0198476	0.0161583
566	-0.00497369	-0.00389602	0.00688122	0.00754329	0.0216092	0.0376628	0.0161987	0.0235629	0.0156462	0.0187689	0.0198517	0.0224574	0.0168133
565.5	-0.00208548	-0.000605106	0.0139237	0.0101691	0.0210434	0.0403865	0.0220845	0.030176	0.0231991	0.0225413	0.0239335	0.0235593	0.020719
565	-0.00358197	-0.00339828	0.0111645	0.00392461	0.0161797	0.0358548	0.0158402	0.0218636	0.017189	0.0159448	0.0162047	0.0135839	0.0107905
564.5	0.00106605	0.000695138	0.0145731	0.0119659	0.0225702	0.0401052	0.0196342	0.0265739	0.0212005	0.0218812	0.0179348	0.0199882	0.0154063
564	-0.00102253	-0.00477699	0.0125504	0.0108504	0.0248055	0.0372981	0.0166323	0.0262778	0.0177976	0.0215715	0.0144733	0.0197067	0.012072
563.5	0.00140104	-0.00272205	0.0150946	0.0106043	0.0267527	0.0369038	0.0132633	0.0248999	0.0159997	0.0207266	0.0161217	0.0218832	0.0117621
563	-0.0042157	-0.00342486	0.0123992	0.0120202	0.027778	0.0343756	0.013443	0.0260548	0.0155502	0.0191498	0.0158632	0.0221373	0.0115525
562.5	-0.00230155	-0.00441034	0.013513	0.00951672	0.0237105	0.0326551	0.0108151	0.0231932	0.0143077	0.0156692	0.0136166	0.0212105	0.00921825
562	0.00466988	0.00231287	0.0212296	0.0153087	0.0292069	0.0345604	0.015213	0.0370247	0.0241067	0.0276041	0.0197122	0.0322479	0.0191574
561.5	0.00369435	0.00204639	0.0182978	0.0110901	0.0245765	0.034179	0.0105102	0.0326167	0.0190494	0.0234708	0.0119337	0.0277247	0.0145203
561	0.00879023	0.00286917	0.0186585	0.010953	0.0240279	0.0354096	0.00892247	0.0316183	0.0220637	0.0188939	0.0111957	0.0264083	0.0142283
560.5	0.0108506	0.00348995	0.0182391	0.0100505	0.0251305	0.0358013	0.00847107	0.0361684	0.0284537	0.0242805	0.014521	0.0280606	0.0175754
560	0.0118864	0.00565697	0.0181266	0.00769296	0.0204127	0.0362605	0.00987536	0.0376803	0.029918	0.0237778	0.0161908	0.0267163	0.0184532
559.5	0.0137735	0.00322681	0.0179161	0.0124939	0.0251913	0.0367796	0.013711	0.0399377	0.0341413	0.0249622	0.0188959	0.0282571	0.0190077
559	0.014905	0.00515854	0.0202191	0.0149446	0.0298622	0.0408442	0.0173772	0.0421405	0.0363471	0.0264992	0.0199223	0.0299796	0.0255517
558.5	0.0156362	0.00701632	0.0218335	0.0157319	0.0251079	0.0367048	0.0181135	0.0423591	0.0344465	0.0259101	0.0216922	0.0302613	0.0239264
558	0.0176188	0.00508754	0.0232946	0.0141878	0.0249964	0.0346077	0.017662	0.043781	0.0332392	0.0300364	0.0204855	0.0291732	0.0243834
557.5	0.0172179	0.00492573	0.0226518	0.0149471	0.0265115	0.03022	0.0212474	0.0417664	0.0348011	0.0331183	0.0236798	0.0303254	0.0242758
557	0.0182458	0.00248828	0.024694	0.0155806	0.0275234	0.0298554	0.0237836	0.0409678	0.033864	0.0316265	0.0242374	0.0253737	0.0237703
556.5	0.0148605	0.00163737	0.0250942	0.0155141	0.0287627	0.0259519	0.0261062	0.0415977	0.0330732	0.0296101	0.0218767	0.0224441	0.0244426
556	0.0194966	0.00256038	0.024471	0.0136034	0.0272774	0.0251493	0.0277631	0.0403464	0.0346968	0.0291304	0.0220438	0.0203505	0.0233368
555.5	0.0195246	0.00294741	0.0236118	0.0125518	0.0271768	0.0236873	0.0294437	0.0389984	0.0345728	0.0282458	0.0207764	0.0187034	0.0279039
555	0.0205707	0.00066483	0.0224746	0.0129198	0.027094	0.020621	0.0288696	0.0370318	0.0343101	0.0278534	0.0193762	0.015205	0.0246117
554.5	0.0176522	-0.0021935	0.0192815	0.00826202	0.023906	0.0154893	0.0280299	0.0320511	0.0299038	0.0230218	0.0144084	0.0103203	0.0226882
554	0.0208489	-0.000686683	0.0214504	0.00735237	0.0221601	0.0160012	0.0291422	0.0347028	0.0318813	0.0258853	0.018488	0.0131538	0.0271111
553.5	0.0221282	0.00176206	0.0215153	0.0088384	0.0215018	0.0191844	0.0255137	0.032867	0.0276687	0.0228084	0.0163102	0.0139087	0.0259526
553	0.0190318	-0.000159551	0.0189659	0.00662873	0.0195045	0.0160326	0.0234464	0.0330052	0.0266447	0.0220867	0.0142348	0.0115282	0.0240114
552.5	0.0209477	0.00165752	0.0189713	0.00852165	0.0199784	0.0163129	0.0254754	0.0301782	0.0248121	0.0204683	0.0148283	0.01152	0.0219479
552	0.0204463	-0.000708828	0.0188443	0.0058353	0.0213074	0.0167027	0.0301654	0.0288347	0.0243742	0.0242057	0.0146326	0.0158521	0.0228602
551.5	0.0126094	-0.00298212	0.0190594	0.0028619	0.0193894	0.0109756	0.0263446	0.0268914	0.0188194	0.0196708	0.012761	0.0123472	0.0232615
551	0.0125769	-0.00413577	0.0193138	0.0038445	0.0175595	0.0107772	0.0266788	0.0258738	0.0195526	0.0185117	0.013045	0.0140747	0.0229631
550.5	0.0117617	-0.00308603	0.0173333	0.0034614	0.0164358	0.00994183	0.0261488	0.0214857	0.0194451	0.0195291	0.0135328	0.01816	0.0207385
550	0.0115626	-0.00121204	0.0184343	0.00587028	0.0181074	0.00654057	0.0252397	0.0210707	0.0206592	0.0176316	0.0101273	0.0177691	0.0186996
549.5	0.0100117	-0.00318913	0.016585	0.00500969	0.0174494	0.00539152	0.022593	0.0184255	0.019162	0.0151193	0.00958797	0.0176967	0.0173883
549	0.00630787	-0.00424044	0.0131223	0.000652595	0.0125106	-0.00240628	0.0183014	0.0138206	0.0178806	0.012939	0.00601379	0.0147534	0.0149328
548.5	0.00377828	-0.00156306	0.0147408	0.00304833	0.0155731	-0.000214607	0.0196601	0.0187677	0.0201571	0.015075	0.00928463	0.0146825	0.0183316
548	0.00143176	-0.000630827	0.0124807	-0.000440515	0.0138388	0.00182544	0.0156588	0.0163794	0.0187772	0.012773	0.00769225	0.0102469	0.0161641
547.5	-0.000446774	-0.000187375	0.0136767	0.000575417	0.0165311	0.00553203	0.0169591	0.0191095	0.0208658	0.0160331	0.0116913	0.00993273	0.0225908
547	0.0051679	0.00194819	0.0177853	0.00222446	0.0215823	0.00738218	0.0189551	0.0187912	0.0223662	0.0189348	0.0154256	0.0138262	0.0238674
546.5	0.00266899	0.00354607	0.0184039	0.00552766	0.0237957	0.0110756	0.0197489	0.0191486	0.027421	0.0220592	0.0195453	0.017849	0.0282306
546	0.00382962	0.00391785	0.0182096	0.00714	0.0262522	0.0130109	0.0234635	0.0166169	0.0305502	0.0234968	0.0227295	0.0176603	0.0298176
545.5	0.00212932	0.00206219	0.0181154	0.00654267	0.0238536	0.00993733	0.0227855	0.0166429	0.0285018	0.0168934	0.0220035	0.0157826	0.0294057
545	0.000198692	-0.000278646	0.0180506	0.00686392	0.024762	0.00894262	0.0242746	0.0186898	0.0281782	0.0175336	0.0217609	0.0143323	0.0267726
544.5	-0.00304188	-7.27352e-05	0.0184062	0.00796784	0.0236499	0.00657346	0.0234714	0.0159598	0.026954	0.0143255	0.0211863	0.0117458	0.0251969
544	-0.0033663	0.00128438	0.0231586	0.0109102	0.0296312	0.0100518	0.0272582	0.0204386	0.0284371	0.0175336	0.0206643	0.0160378	0.0285451
543.5	-0.0076833	0.00197504	0.0241706	0.0100452	0.0263232	0.00833296	0.0229455	0.0200081	0.0266011	0.0161882	0.0181931	0.0140483	0.0283287
543	-0.0054243	0.00360684	0.0251647	0.00949194	0.0256966	0.0107548	0.0215727	0.0198251	0.0305992	0.0192539	0.0207715	0.0145501	0.0267496
542.5	-0.00284989	0.0032514	0.0271336	0.0115187	0.0301778	0.01397	0.0225553	0.021024	0.034817	0.020985	0.0221104	0.0176079	0.0309918
542	-0.00178892	0.00610368	0.0274891	0.0146235	0.0309656	0.0158874	0.0230505	0.0210614	0.0337994	0.0226728	0.0228612	0.0169771	0.0318681
541.5	-0.00266975	0.00623027	0.028325	0.013436	0.0300499	0.0156102	0.017175	0.0177464	0.0308203	0.0201226	0.0190343	0.0139722	0.029906
541	-0.000331361	0.0100611	0.0271818	0.0114421	0.0265352	0.0137567	0.0154438	0.0193533	0.0295747	0.0206574	0.0213643	0.0177614	0.0295551
540.5	0.00199162	0.0097653	0.0250011	0.0149722	0.0258143	0.0140426	0.0130723	0.021878	0.0328143	0.0215703	0.022787	0.0203191	0.0276547
540	0.00114188	0.00992718	0.0286652	0.0176435	0.0260117	0.0150042	0.0137629	0.0232957	0.0341857	0.0209	0.0257886	0.0203677	0.0296289
539.5	0.00380271	0.00973887	0.0265053	0.0194968	0.0248803	0.0166819	0.0103461	0.0223761	0.0341485	0.0218185	0.0265498	0.0216281	0.0258227
539	0.00210691	0.00847887	0.0263509	0.0172385	0.0242777	0.0174734	0.00914557	0.0174544	0.0330451	0.0213336	0.0261394	0.0217381	0.0256641
538.5	0.00595005	0.0113247	0.0259566	0.0206694	0.0239378	0.0175048	0.00824077	0.0189731	0.0340276	0.0205519	0.0281884	0.0245529	0.0266306
538	0.00258105	0.0111875	0.0218863	0.0213272	0.0227671	0.0174758	0.00782556	0.0168446	0.0327217	0.0203127	0.0212529	0.0222431	0.0238752
537.5	7.13298e-05	0.00979836	0.0219042	0.020593	0.0213457	0.0157152	0.0082149	0.0173783	0.0322323	0.0209833	0.0201225	0.0223451	0.0244779
537	0.00566282	0.0159218	0.0258952	0.0270955	0.0262348	0.0202247	0.0156952	0.0204483	0.0340641	0.0252358	0.0239627	0.025832	0.0299901
536.5	0.00469584	0.015247	0.0242945	0.0250935	0.0278328	0.0156459	0.0138997	0.0197673	0.0323118	0.0256624	0.0223625	0.0253936	0.0280751
536	0.00485472	0.018726	0.0227313	0.0235851	0.028473	0.0166651	0.0109986	0.0196465	0.0357246	0.0230972	0.0215214	0.0227877	0.0299753
535.5	0.00806537	0.0201625	0.0209626	0.0227357	0.026425	0.0192059	0.00905426	0.0178873	0.0368769	0.0239236	0.0213473	0.0251836	0.0265861
535	0.00237894	0.0179397	0.0165041	0.0182518	0.02272	0.0158337	0.0084244	0.0154679	0.0343207	0.0202964	0.0174973	0.0219028	0.0288109
534.5	0.00486886	0.0171321	0.0159709	0.0185459	0.0220036	0.0173905	0.0057726	0.0189049	0.037043	0.0188346	0.0161834	0.0194745	0.0289154
534	0.00426524	0.0151923	0.0161032	0.0160544	0.0195923	0.016665	0.00499367	0.01856	0.0324411	0.0156768	0.0146209	0.018927	0.030557
533.5	0.00467356	0.0164244	0.0152444	0.0169753	0.0231153	0.0200613	0.00939228	0.0252875	0.0349936	0.0180562	0.0170688	0.0223481	0.0321739
533	0.00610301	0.018028	0.0139908	0.0184237	0.0247614	0.0235896	0.0114099	0.0276231	0.0351135	0.0178404	0.0201534	0.0212654	0.0289309
532.5	0.00898326	0.0184474	0.0167435	0.0203326	0.0245877	0.025869	0.0121346	0.0259481	0.036225	0.0143867	0.0179672	0.0230718	0.0294857
532	0.00634492	0.0151806	0.0145582	0.0218641	0.0204756	0.0219388	0.011471	0.0247655	0.0323338	0.0125881	0.0159926	0.023206	0.0300414
531.5	0.00501752	0.0126581	0.00913993	0.0216392	0.0162228	0.020355	0.0086207	0.0236117	0.0309998	0.00859696	0.00929945	0.0218346	0.0266008
531	0.00300231	0.0120661	0.0069776	0.0192264	0.0137081	0.0177244	0.0109226	0.025214	0.0301396	0.00746591	0.00715884	0.0213537	0.0273181
530.5	0.00314035	0.0104792	0.00538413	0.0181182	0.0129283	0.0126273	0.0116441	0.023227	0.0277145	0.00722909	0.00238363	0.0156948	0.0219288
530	-0.000119251	0.0109866	0.00169282	0.0160496	0.009395	0.0119373	0.0109174	0.0220942	0.0234279	0.00454144	-0.00367103	0.0155168	0.0182803
529.5	-0.000317427	0.0144871	0.00179851	0.014954	0.00827742	0.014257	0.00897921	0.0221387	0.0227594	0.00435797	-0.00368286	0.0171751	0.0152924
529	-0.00277308	0.0165932	0.00157459	0.0144227	0.00910793	0.0166354	0.00904194	0.0209322	0.0209736	0.00685872	-0.00434909	0.0180368	0.0163371
528.5	-0.00165802	0.0182759	0.000228398	0.0160684	0.0119959	0.0179429	0.0131431	0.021935	0.0218765	0.00586294	-0.00252712	0.0219526	0.0169832
528	-0.00355747	0.0183388	-0.00475757	0.0143053	0.00548988	0.0150816	0.00845313	0.0165565	0.0160468	0.00150109	4.08709e-05	0.0199837	0.0144901
527.5	0.00468252	0.0239155	0.0016722	0.0173579	0.0142579	0.0218629	0.0180692	0.0216943	0.0208302	0.00828451	0.00492564	0.0284662	0.0205894
527	0.0031086	0.02319	0.00192097	0.0151006	0.0120996	0.0189047	0.0200938	0.022035	0.0188118	0.00475676	0.00614728	0.0279875	0.0203647
526.5	-0.00137939	0.0215524	-0.000536503	0.0113187	0.00804217	0.0162528	0.0168249	0.0177871	0.0161301	0.00205553	0.00194697	0.0239759	0.0161884
526	-0.00231917	0.0191978	-0.00165475	0.0093296	0.00782927	0.0139608	0.0156241	0.0199113	0.0163432	-0.000914267	0.00243103	0.0262579	0.0162591
525.5	-0.00480777	0.0159069	-0.00478808	0.00702595	0.00657106	0.0137492	0.0155413	0.0200729	0.0128069	-0.00417007	-3.01332e-05	0.02558	0.0140665
525	-0.00889176	0.0137188	-0.00300993	0.00482641	0.00953052	0.0133889	0.0170318	0.0177128	0.0127137	-0.00481866	-0.00333557	0.0250511	0.0153967
524.5	-0.00735735	0.0138642	-0.00347187	0.00220589	0.00825556	0.0141134	0.0196141	0.0168817	0.0138797	-0.00401894	-0.00269436	0.0235674	0.0187627
524	-0.00575149	0.0123945	-0.0054932	0.000712744	0.00836636	0.0147217	0.0183057	0.0167715	0.009808	-0.00327853	-0.00564795	0.0238582	0.0147172
523.5	-0.0105325	0.00802335	-0.00823449	-0.00049969	0.00759941	0.0113111	0.0202505	0.0170333	0.00817789	-0.0043664	-0.0074327	0.023301	0.0153522
523	-0.00819394	0.00645107	-0.00478913	-0.00099099	0.00442423	0.0140616	0.0179762	0.0228259	0.00846419	-0.000664292	-0.00688627	0.0254905	0.0161136
522.5	-0.00709286	0.00788233	-0.00416813	-6.51941e-06	0.00730234	0.0135753	0.0199345	0.0226129	0.0104416	0.00130157	-0.00459643	0.0228446	0.0166429
522	-0.00498151	0.00442914	-0.00153454	-0.0017895	0.00761773	0.0123431	0.0162588	0.0185341	0.0106926	-0.00239198	-0.0010344	0.0207376	0.0159905
521.5	-0.00571956	0.000284083	-0.00405916	-0.00337783	0.0084418	0.0113055	0.0161932	0.0178102	0.00970918	-0.0035886	-0.00179258	0.0202939	0.0145219
521	-0.0107749	-0.00446185	-0.00452666	-0.00648997	0.00541559	0.0101199	0.013454	0.014271	0.00775214	-0.00676837	-0.00360816	0.0193732	0.0100512
520.5	-0.0125089	-0.00498469	-0.000831087	-0.00644594	0.00216898	0.0111911	0.01177	0.0167403	0.00880515	-0.0071733	-0.00435935	0.019363	0.0106819
520	-0.00188527	-0.00288188	0.00391613	-0.00497316	0.0264498	0.0178406	0.021713	0.0261778	0.0120702	0.0093144	0.0308343	0.0287991	0.0182467
519.5	-0.0010282	-0.00226522	0.00759932	-0.00127308	0.0325377	0.0230184	0.0237533	0.0257402	0.0158206	0.0155707	0.0353203	0.0308362	0.0224111
519	-0.00157424	-0.00196958	0.00565811	-0.00207433	0.0338956	0.0232895	0.0244547	0.0291798	0.0146392	0.0140432	0.0314572	0.0300501	0.0229412
518.5	0.00418641	0.000785117	0.0125709	0.00329928	0.0392936	0.027023	0.0317363	0.0357604	0.0195706	0.020747	0.0389665	0.03866	0.0300403
518	0.0061412	0.0012174	0.0134775	0.00552117	0.0386645	0.0283638	0.0290242	0.036576	0.0194679	0.0214342	0.0396974	0.0361666	0.026629
517.5	0.000745524	-0.00465812	0.00976467	-0.00179786	0.0328736	0.0208102	0.0219116	0.0287976	0.017678	0.0124135	0.0307208	0.0304608	0.022607
517	0.00548323	-0.00145806	0.0128692	-0.000146463	0.0344136	0.0255918	0.0205641	0.0285047	0.0212586	0.0174919	0.0328002	0.0301352	0.024981
516.5	0.00218344	0.00151674	0.0102022	-0.00179019	0.0345002	0.0243728	0.0191823	0.0262835	0.0198802	0.0140818	0.0293055	0.0286973	0.0217654
516	0.0024479	0.000182332	0.00935793	-0.0021375	0.0328753	0.0243423	0.0189951	0.0244491	0.0170544	0.0102823	0.0258328	0.0246189	0.0193857
515.5	0.0014967	-0.00025366	0.00562579	-0.000902298	0.0290865	0.0256678	0.0162014	0.0228033	0.01623	0.0138133	0.0248799	0.024807	0.0186923
515	0.00746097	0.00254693	0.00828307	0.00317723	0.033153	0.0266335	0.0205765	0.0285527	0.0173951	0.0146427	0.0274248	0.0248873	0.0190511
514.5	0.00614263	-0.0015771	0.00607581	0.00447002	0.0326553	0.0240215	0.016522	0.0231956	0.0152922	0.0151421	0.0227995	0.0232556	0.0179219
514	0.00318556	-0.00478583	0.00303619	0.000867064	0.0289271	0.0215129	0.0151842	0.0200813	0.0116047	0.0110364	0.0200417	0.0204511	0.0138855
513.5	0.00719472	-0.00206996	0.00342898	0.00385334	0.0289731	0.0234299	0.0183098	0.0173852	0.0124787	0.0138435	0.0195353	0.0209688	0.0176509
513	0.00541158	-0.00084867	0.00371618	0.00436465	0.0276556	0.0244174	0.0188048	0.0181741	0.0101585	0.0170137	0.0212786	0.0208959	0.019346
512.5	0.0069997	-0.00142341	0.000231445	0.00402562	0.023369	0.0202379	0.0189239	0.0193196	0.0121315	0.0178492	0.0177097	0.0218981	0.0198131
512	0.00857077	-0.0017924	-0.000965163	0.00150823	0.0196152	0.0169986	0.0184906	0.0151353	0.00951642	0.0159612	0.0159073	0.0180181	0.0134923
511.5	0.00714661	-0.00198307	-0.00215476	0.00161099	0.0197773	0.0175292	0.0183293	0.0169694	0.0118717	0.0132378	0.0175127	0.0171884	0.0127122
511	0.00678639	-0.000755619	-0.000955504	0.00336174	0.0214199	0.019128	0.0197066	0.0187932	0.0144393	0.0124626	0.0164147	0.0165793	0.0150302
510.5	0.00513339	-0.000387219	0.00106383	0.00252057	0.0176839	0.0157125	0.0177659	0.0157231	0.014178	0.0113404	0.0113977	0.0139852	0.0145247
510	0.00120987	-0.00379402	-0.00210539	-0.000605547	0.0137753	0.0113539	0.0127229	0.0130838	0.0119666	0.00584099	0.00581603	0.0053199	0.00946866
509.5	0.00377223	-6.46414e-05	0.00386045	0.00470216	0.0188451	0.0142604	0.016187	0.015431	0.0149754	0.00991653	0.0117541	0.0100424	0.0187197
509	0.00687935	-0.000461993	0.00407739	0.00609436	0.0182315	0.013992	0.0174002	0.0167028	0.016957	0.0128783	0.00981032	0.00801084	0.0196222
508.5	0.0072536	0.00103868	0.00788628	0.00535873	0.0214764	0.0152333	0.0196995	0.0182481	0.019082	0.0150287	0.0117344	0.0108884	0.0201526
508	0.00942234	0.00279137	0.00755999	0.00627082	0.0199095	0.0152533	0.0197608	0.0195455	0.0175129	0.0145036	0.010519	0.0120202	0.0214873
507.5	0.0106922	0.00428411	0.00800282	0.00808775	0.0218959	0.0160816	0.0226026	0.020171	0.0179801	0.0147504	0.0104249	0.0123032	0.022824
507	0.0108373	0.00154503	0.00635058	0.00909621	0.0188753	0.0133936	0.0205542	0.0206215	0.0158309	0.013596	0.00771996	0.0122925	0.0211669
506.5	0.00754147	0.00101002	0.0041924	0.00510907	0.0149873	0.0122063	0.0154242	0.01833	0.0113113	0.00996803	0.00542165	0.0107285	0.0149618
506	0.0086015	0.00338693	0.00339866	0.00438051	0.0123201	0.0141376	0.0161457	0.0174085	0.0103678	0.00799488	0.00358895	0.0102464	0.0132258
505.5	0.00397009	-0.000235982	-0.00301471	0.00204341	0.00858354	0.0108666	0.0110934	0.0126189	0.00816058	0.00505427	8.89451e-05	0.00693733	0.0132456
505	0.00298949	0.000357224	-0.00234258	0.00386474	0.00832222	0.013407	0.0111013	0.0133797	0.00973258	0.00765644	0.00147459	0.00729541	0.0136126
504.5	0.00502609	0.00209423	-0.00214907	0.00609394	0.00966746	0.016004	0.0110742	0.0155386	0.0109515	0.00941996	0.00318778	0.00711077	0.016009
504	0.00550092	0.00377975	-0.000207605	0.00709233	0.00942897	0.0148073	0.0124813	0.0166869	0.0149564	0.0080981	0.00122446	0.00652833	0.019155
503.5	0.00477741	0.00200823	-0.00269022	0.00502401	0.00597359	0.0103737	0.00934437	0.0147388	0.0115694	0.00543274	-0.00120018	0.00262267	0.0166022
503	0.00482925	0.00240946	-0.0018469	0.00486092	0.00496523	0.0109412	0.00991401	0.012504	0.0107115	0.00460918	0.000164963	0.00254087	0.0160339
502.5	0.00493828	0.000878978	-0.00431926	0.00191583	0.00357337	0.00767896	0.00812437	0.00796523	0.00824744	0.0012897	0.00106637	0.00105474	0.0133723
502	0.00234623	-1.44581e-05	-0.00635549	0.00130196	0.00253079	0.00741063	0.00825601	0.00684793	0.00733259	0.00104245	-0.000888087	0.00186107	0.0147405
501.5	0.00104621	-0.00377386	-0.0110377	-0.00250768	-0.00219193	0.00334517	0.00368525	0.0031227	0.000454637	-0.00332682	-0.00455398	-0.0009931	0.00801739
501	-0.00320806	-0.00531371	-0.0126963	-0.00427948	-0.0050063	0.00173801	-6.81079e-05	0.000565751	-0.00404084	-0.00579453	-0.0091271	-0.00194521	0.00694396
500.5	0.00614376	0.002664	-0.00248325	0.00787425	0.00598486	0.0145605	0.0120242	0.0130668	0.00849178	0.00576322	0.00490038	0.00953155	0.0207732
500	0.00798941	0.00590874	0.000348461	0.0091763	0.00697531	0.0166945	0.0127733	0.0166684	0.0123365	0.00945182	0.0072959	0.0130912	0.0230757
499.5	0.00986051	0.00774514	0.00367702	0.010608	0.0111687	0.0189965	0.0165056	0.019221	0.0140243	0.0116575	0.00842604	0.0144118	0.024279
499	0.0100274	0.0093772	0.00481186	0.0114213	0.0117629	0.0197982	0.016172	0.0198956	0.0140341	0.0160674	0.0104694	0.0150648	0.0263156
498.5	0.0152469	0.0146149	0.00859813	0.012964	0.0175218	0.0249181	0.0223664	0.0257845	0.020327	0.0194739	0.0176938	0.0210443	0.0321262
498	0.0168767	0.0154761	0.00880136	0.0134201	0.0184732	0.0253142	0.0202623	0.0261441	0.0192458	0.0190173	0.017323	0.0221992	0.0298196
497.5	0.0158989	0.0168035	0.0111459	0.0136298	0.0197377	0.0281163	0.020732	0.0287021	0.0203117	0.0207768	0.0193187	0.0242785	0.0300348
497	0.0150798	0.015121	0.0107588	0.0149318	0.0204853	0.02783	0.0213354	0.0285384	0.0207405	0.0215404	0.0205884	0.0243266	0.0303614
496.5	0.013479	0.0146511	0.00823944	0.0121385	0.0195585	0.0250052	0.0157011	0.02533	0.0161463	0.0172956	0.0182473	0.0204841	0.0275452
496	0.0130909	0.0150128	0.00918961	0.01367	0.020673	0.0258052	0.0148861	0.0275658	0.0158893	0.0172764	0.0169902	0.0209741	0.0292758
495.5	0.0172195	0.0199126	0.0143428	0.0160435	0.0235535	0.0297809	0.0194059	0.029235	0.0190937	0.0216469	0.0204344	0.0245734	0.0326385
495	0.0176435	0.0188528	0.0158542	0.0173119	0.0233588	0.0303169	0.0181993	0.0309858	0.0204807	0.0227261	0.0218521	0.0266648	0.0328608
494.5	0.0167825	0.0166936	0.0135444	0.016108	0.0205859	0.0289612	0.0163226	0.0285709	0.022072	0.0207127	0.0217066	0.0258276	0.0319279
494	0.0171653	0.0178041	0.0146648	0.0178381	0.0204219	0.0290403	0.0167127	0.0281948	0.021971	0.0220585	0.0225237	0.0272139	0.0321296
493.5	0.00950278	0.0105908	0.00601048	0.00851771	0.0115584	0.0181215	0.0060582	0.019019	0.0136875	0.00982309	0.0126127	0.0176136	0.0199209
493	0.00960206	0.0119592	0.0068172	0.00945713	0.0106638	0.0197029	0.00775284	0.0190825	0.0141161	0.0100468	0.0153445	0.0212537	0.0210514
492.5	0.00584892	0.00666487	0.00206197	0.00531468	0.00420873	0.0127146	0.00150526	0.0120044	0.00735126	0.0029131	0.00888734	0.0129877	0.0142633
492	0.00490174	0.00537671	0.00137932	0.00644425	0.00571715	0.0124458	0.000981443	0.0106055	0.00764789	0.00430589	0.00894598	0.0116094	0.015227
491.5	0.00687607	0.00682687	0.00346424	0.00849208	0.00745642	0.0147605	0.0022717	0.0146954	0.0113925	0.00710986	0.011779	0.0138602	0.0170606
491	0.00758895	0.00886432	0.0056708	0.010336	0.00969262	0.0177522	0.00466685	0.0162998	0.013757	0.00919851	0.0141569	0.015368	0.0200962
490.5	0.00973177	0.011215	0.00822593	0.0134565	0.0134492	0.0194745	0.00793651	0.0193781	0.0181278	0.0127601	0.0161594	0.0183208	0.0247354
490	0.00931359	0.0103062	0.0078647	0.0142727	0.0147186	0.0195162	0.00798629	0.0191436	0.0189832	0.0132459	0.0167697	0.0192218	0.0268583
489.5	0.0125525	0.0128818	0.0106382	0.0162973	0.0165478	0.0215083	0.0107695	0.0220874	0.0195147	0.0154639	0.019256	0.0214306	0.0283708
489	0.00985875	0.0105258	0.00832965	0.012752	0.0142491	0.0176872	0.00804261	0.0191186	0.0166093	0.0114501	0.0158317	0.0184376	0.0253009
488.5	0.00954388	0.0100158	0.00955179	0.0118491	0.0137306	0.0174997	0.00922272	0.0181231	0.0171983	0.0116709	0.0162567	0.0191393	0.0255877
488	0.00937398	0.00924945	0.00961143	0.0112439	0.0127143	0.0184373	0.00867322	0.0177122	0.0155714	0.0129191	0.0172252	0.0201494	0.0252407
487.5	0.01109	0.0126602	0.0108538	0.0120381	0.0143894	0.0211976	0.0112359	0.0193598	0.0180823	0.0141736	0.0193058	0.023984	0.0273959
487	0.0102889	0.0119022	0.0106552	0.0112561	0.0134622	0.0196582	0.00929976	0.0191541	0.0175163	0.014529	0.0191024	0.023072	0.0274834
486.5	0.00683707	0.00974046	0.00788751	0.00961607	0.0114015	0.0188481	0.00717112	0.0177756	0.0147838	0.0142266	0.0145297	0.0199955	0.0257275
486	0.00711762	0.00982138	0.00756433	0.00832864	0.0120785	0.0178615	0.0062427	0.0181565	0.0152451	0.0138659	0.0143777	0.0204545	0.0247854
485.5	0.0103769	0.0135245	0.0124633	0.0141387	0.01545	0.0228902	0.0110545	0.0233108	0.0202048	0.020245	0.0195129	0.0248648	0.0312655
485	0.0110606	0.0121787	0.0110546	0.0146514	0.0161731	0.0227259	0.0140161	0.0246039	0.0230366	0.0208507	0.020176	0.024885	0.0311748
484.5	0.00558547	0.0054226	0.00577212	0.00643229	0.00972576	0.0151282	0.00684558	0.0171453	0.0162832	0.0157577	0.012449	0.0170354	0.0216398
484	0.00436629	0.00434748	0.00418907	0.00729153	0.0103009	0.0145903	0.0069931	0.0154282	0.0149073	0.0153293	0.0125576	0.0168324	0.0219367
483.5	0.00490426	0.00317493	0.00439655	0.00711916	0.00980306	0.0139466	0.00700014	0.0156875	0.0153195	0.0140757	0.014383	0.0173944	0.0221717
483	0.0023729	0.000537707	0.00368626	0.00508627	0.00894883	0.014118	0.00576101	0.0151272	0.0153307	0.0115894	0.0132194	0.0175388	0.0195648
482.5	-0.00288932	-0.00321032	0.00151778	0.00373862	0.00367239	0.00960995	0.00247962	0.0114616	0.0112344	0.0100084	0.00981332	0.0135883	0.0154663
482	-0.00236518	-0.00200322	0.00270136	0.00614786	0.0050918	0.0114491	0.00702172	0.0143136	0.0156455	0.014315	0.0134175	0.0159809	0.0223114
481.5	-0.00354516	-0.00406301	0.00142986	0.00638769	0.00333223	0.00943623	0.0055825	0.0139408	0.0159048	0.0129111	0.0125043	0.0154746	0.0219967
481	-0.00264642	-0.00353324	-0.000956934	0.00345345	0.000881243	0.00807435	0.00345502	0.0129786	0.0157444	0.00909782	0.0090567	0.0142291	0.0196303
480.5	0.00150397	-0.000171416	0.00583676	0.00901908	0.00414772	0.0140338	0.011242	0.0190719	0.0237349	0.0158756	0.0165003	0.0200692	0.0255988
480	-0.000850236	-0.00240701	0.00259766	0.00432345	0.00280744	0.0099249	0.00898725	0.0150973	0.0224634	0.0143167	0.016361	0.017985	0.0217382
479.5	-0.0043623	-0.00713581	-0.00227428	0.000865866	-0.00155385	0.00620151	0.00587891	0.0133117	0.019442	0.0109762	0.013375	0.0148611	0.0180388
479	-0.00778461	-0.00875908	-0.00589319	-0.00292916	-0.00390031	0.0037629	0.00534431	0.00926103	0.0155622	0.00875149	0.0106581	0.012013	0.0153847
478.5	-0.00658718	-0.00679192	-0.00482896	-0.00184867	-0.00106401	0.00468111	0.00712652	0.011917	0.0148523	0.0115825	0.0133171	0.0137804	0.0161982
478	-0.00501248	-0.00660685	-0.00396624	-0.00175078	0.000887102	0.00644526	0.00964397	0.0142733	0.0175169	0.0147756	0.0164902	0.0175378	0.0195097
477.5	0.00284968	-0.000117506	0.00507567	0.00696683	0.00906158	0.0171943	0.0209546	0.0238379	0.0265221	0.0275661	0.0263654	0.0273294	0.0297689
477	0.0045362	-0.00166194	0.00563988	0.0068835	0.0109406	0.0179694	0.0198146	0.0240953	0.0271059	0.0264764	0.026131	0.0253524	0.0305921
476.5	0.0100566	0.00688784	0.0131771	0.0173475	0.0204351	0.0296719	0.0301557	0.0366498	0.0396657	0.0392043	0.0359665	0.0379539	0.0435732
476	0.0143909	0.0116967	0.017439	0.0191711	0.0231626	0.0354685	0.03659	0.0422721	0.0454043	0.0423063	0.0420027	0.0450818	0.0490245
475.5	0.00933536	0.00640127	0.012466	0.013137	0.0169287	0.0297497	0.0310545	0.0328864	0.0384235	0.0357775	0.0362499	0.0392482	0.0446698
475	0.0123554	0.00939914	0.0161906	0.0167643	0.0200665	0.03301	0.034182	0.0355133	0.0420627	0.0406909	0.0406933	0.0439134	0.0497539
474.5	0.00914478	0.00381848	0.0106831	0.0121336	0.0140207	0.0289389	0.0302306	0.0309915	0.0359737	0.0349205	0.0373885	0.039463	0.0449399
474	0.00610111	0.000835683	0.00850318	0.0102075	0.010967	0.0255505	0.028641	0.0276629	0.0342097	0.0336655	0.0353567	0.0366061	0.0423021
473.5	0.000916148	-0.00221437	0.00549909	0.00611043	0.00656361	0.0222604	0.0268795	0.0234473	0.0321974	0.030947	0.0319959	0.0346387	0.0381518
473	0.00338383	-0.000504685	0.00697898	0.00917855	0.00842686	0.0257455	0.0295535	0.0255996	0.0346311	0.0338724	0.0353525	0.0386027	0.0425679
472.5	0.00241961	-0.00185014	0.00466404	0.00794766	0.00715437	0.0243962	0.028204	0.0247344	0.0326744	0.0329647	0.0336412	0.0374169	0.0398804
472	0.00941639	0.0054933	0.0130978	0.0176354	0.0164132	0.0328349	0.037255	0.034736	0.0424499	0.0445966	0.0442157	0.0478101	0.050476
471.5	0.0125378	0.00903076	0.0180647	0.0242577	0.0215522	0.039454	0.0445485	0.0414156	0.0497543	0.0536366	0.0526609	0.055292	0.0586946
471	0.0182358	0.0161557	0.0254814	0.0330439	0.0296461	0.0490497	0.054198	0.0507429	0.0590981	0.062129	0.0624238	0.0666755	0.0683068
470.5	0.0208446	0.0180553	0.0275882	0.033843	0.0316064	0.0490838	0.0543328	0.0527568	0.06086	0.0623121	0.0630969	0.0683278	0.0690318
470	0.0223735	0.0191497	0.0294649	0.0357881	0.031943	0.0506973	0.0571568	0.0544757	0.0623802	0.0638068	0.065656	0.0700274	0.0715803
469.5	0.0219064	0.0205407	0.0301932	0.0354048	0.0341754	0.0519396	0.0590418	0.0562964	0.065213	0.065255	0.0672166	0.0714715	0.0734463
469	0.022038	0.0214614	0.0315815	0.0351371	0.0345543	0.0519881	0.0595315	0.0569338	0.06442	0.0663735	0.0697023	0.0735062	0.0749149
468.5	0.0218571	0.0230633	0.0318085	0.0357544	0.0337016	0.0515039	0.060525	0.0577774	0.0644478	0.0665876	0.0720347	0.0767981	0.078028
468	0.022418	0.0245979	0.0338743	0.0355108	0.0358605	0.0528996	0.0637662	0.0605278	0.0676048	0.0705973	0.0745961	0.0797425	0.0804497
467.5	0.0205003	0.024484	0.0321852	0.0346697	0.0341455	0.051393	0.0625744	0.0602665	0.0673583	0.0697109	0.0738627	0.0791972	0.0809229
467	0.0201092	0.0234398	0.0298551	0.0325777	0.0327208	0.0492304	0.062964	0.0580913	0.0665285	0.0701194	0.0724473	0.0794067	0.0826402
466.5	0.0183007	0.0209657	0.0278565	0.0289691	0.0299794	0.0471543	0.0607982	0.0576836	0.0656019	0.0664672	0.0704556	0.0782123	0.0817302
466	0.0174763	0.0207641	0.0292076	0.0283845	0.0299281	0.0485777	0.0610084	0.0582381	0.0660303	0.0682664	0.0713422	0.079676	0.0823508
465.5	0.0155943	0.0182535	0.0254251	0.0242281	0.0272204	0.0449186	0.0577735	0.0558328	0.0624918	0.0649081	0.0703312	0.0773537	0.0794447
465	0.0170791	0.020547	0.028597	0.0286118	0.029493	0.0483148	0.0617318	0.0599798	0.0663004	0.0709439	0.0762749	0.0830711	0.0858391
464.5	0.0096284	0.0140471	0.0214281	0.0208934	0.0232114	0.0415695	0.0542289	0.0528196	0.0587514	0.0643547	0.0695696	0.0776479	0.079667
464	0.00963779	0.014159	0.0236662	0.0237986	0.0238223	0.0448309	0.0573359	0.0561937	0.0615392	0.0672989	0.0724743	0.0830963	0.0856682
463.5	0.008857	0.0137032	0.0225646	0.0238621	0.0241161	0.0441492	0.056993	0.0564441	0.0611388	0.0677188	0.0729518	0.0839187	0.088017
463	0.0117223	0.0157074	0.0257841	0.0254816	0.0269165	0.0469796	0.0594531	0.0599793	0.0653391	0.0727838	0.077935	0.0887788	0.0942914
462.5	0.0108891	0.0149937	0.0255568	0.0247512	0.0270338	0.0487255	0.0606138	0.0602239	0.0661261	0.0743315	0.0795957	0.0898294	0.0977132
462	0.0108073	0.0147478	0.0263764	0.0253775	0.0273154	0.0489749	0.0598508	0.0617024	0.067106	0.0753475	0.0804817	0.0914771	0.0992529
461.5	0.0117515	0.0159866	0.0270007	0.026662	0.0290469	0.0519125	0.0629693	0.0653052	0.0699171	0.0787486	0.0851964	0.0960322	0.103823
461	0.0103223	0.0153729	0.0252642	0.0259832	0.02794	0.05093	0.0630401	0.0665977	0.0701828	0.0801925	0.0856903	0.0992172	0.104433
460.5	0.00768828	0.0114614	0.0212554	0.02097	0.0258404	0.0481585	0.0601589	0.0614526	0.0667109	0.0759582	0.0848123	0.0976684	0.102042
460	0.00477345	0.00847836	0.0189226	0.018347	0.0240653	0.0449056	0.0581662	0.0604703	0.0661213	0.0765136	0.0833568	0.0977871	0.102138
459.5	0.0060303	0.0103445	0.0214982	0.0208676	0.0281183	0.0489142	0.0631279	0.0656344	0.0712724	0.0822757	0.0892547	0.105203	0.108899
459	0.00287186	0.00718256	0.01706	0.0166919	0.0246898	0.0456315	0.0598051	0.0632417	0.0697356	0.0801387	0.0882569	0.103284	0.107066
458.5	0.005135	0.0108622	0.0211216	0.02059	0.0283221	0.0493434	0.0642045	0.0677713	0.0760141	0.0870962	0.0946664	0.110406	0.114368
458	0.00978372	0.0154391	0.0258146	0.0248976	0.0338161	0.0553583	0.0689891	0.0753112	0.083703	0.0950797	0.10298	0.120474	0.122434
457.5	0.0118043	0.0165091	0.0284025	0.0280633	0.0370892	0.0583897	0.0708964	0.0791943	0.0884763	0.10063	0.108564	0.126137	0.129792
457	0.0122234	0.0169759	0.0286115	0.0284131	0.0391368	0.0592431	0.072684	0.0822751	0.0916696	0.104551	0.112072	0.130676	0.1343
456.5	0.0152532	0.0221577	0.0337917	0.0347592	0.0443668	0.0653551	0.0793925	0.0899773	0.0985314	0.112933	0.120151	0.139522	0.143131
456	0.00699235	0.0141067	0.0239016	0.0253376	0.0360133	0.0567034	0.0720709	0.0814381	0.0902708	0.10398	0.113985	0.132985	0.137251
455.5	0.00271905	0.00816016	0.018473	0.0187092	0.0311137	0.0504792	0.0662227	0.0770731	0.0859478	0.098974	0.10925	0.127908	0.134013
455	-0.00412136	0.000270047	0.011594	0.0112533	0.0241654	0.0424137	0.0591128	0.0709542	0.0795391	0.0933574	0.103397	0.121742	0.128071
454.5	-0.00429883	0.00208067	0.0146178	0.0137285	0.0271854	0.0466573	0.0648356	0.0750528	0.0859988	0.10014	0.111669	0.129215	0.136838
454	-0.00293342	0.00361413	0.0158383	0.0157157	0.0294867	0.0502372	0.0669358	0.0783943	0.0915146	0.105372	0.116113	0.134177	0.142042
453.5	-0.00530474	-9.34607e-06	0.013384	0.0130985	0.0271461	0.0478963	0.064414	0.0753285	0.089689	0.105451	0.11642	0.134798	0.141784
453	-0.00301987	0.00159206	0.0152645	0.0169755	0.0297897	0.0526943	0.0676244	0.0795761	0.0948604	0.111747	0.122616	0.140976	0.148286
452.5	-0.0029113	0.00146433	0.0168277	0.0181019	0.0314897	0.0549617	0.0698995	0.0814816	0.0979544	0.115861	0.125683	0.144926	0.151943
452	-0.00386378	-0.000635891	0.0147202	0.0176744	0.0302424	0.055678	0.0685409	0.0816488	0.0978777	0.116641	0.128116	0.146082	0.153518
451.5	-0.00386453	-0.00128215	0.015782	0.0190494	0.0330624	0.0587143	0.0721012	0.0843642	0.100797	0.121525	0.131453	0.151518	0.158565
451	-0.00282526	0.000838116	0.0176053	0.0217881	0.0378235	0.0626537	0.0746192	0.0897334	0.105395	0.12659	0.138834	0.157666	0.16537
450.5	-0.00051146	0.0036049	0.0190108	0.0244853	0.0420039	0.0668264	0.0788963	0.0936316	0.110993	0.133891	0.145548	0.165387	0.173219
450	-0.00173261	0.0017067	0.0175711	0.0229387	0.0428248	0.0669065	0.0797708	0.0960022	0.114021	0.137825	0.149862	0.170436	0.177639
449.5	-0.000220364	0.00560405	0.0216823	0.0267604	0.0477399	0.0734332	0.0878367	0.103183	0.122663	0.148623	0.160991	0.182418	0.188676
449	0.00103729	0.00593384	0.0241451	0.0289348	0.0514655	0.0775303	0.0924628	0.10766	0.128127	0.154771	0.167953	0.189185	0.195909
448.5	0.00420476	0.00926579	0.026748	0.0334268	0.0568235	0.0821801	0.0994086	0.114237	0.135263	0.162834	0.176449	0.198	0.204135
448	0.00622643	0.010899	0.0274709	0.0347934	0.0585615	0.0849405	0.102706	0.118152	0.139153	0.167586	0.181173	0.202818	0.21027
447.5	0.00810113	0.0130864	0.0298794	0.0372615	0.0617557	0.0889563	0.106458	0.12366	0.144395	0.174491	0.187412	0.210139	0.216706
447	0.00653305	0.012839	0.0293115	0.0369248	0.0624637	0.0886151	0.107782	0.125459	0.14725	0.177692	0.191622	0.214743	0.221918
446.5	0.00729721	0.0140798	0.0304759	0.0398987	0.0648861	0.0910095	0.110666	0.130563	0.151276	0.183085	0.197349	0.22033	0.22689
446	0.00612771	0.01368	0.0294879	0.0399518	0.0650696	0.0915893	0.113165	0.132116	0.153173	0.18634	0.202019	0.224545	0.231612
445.5	0.00445439	0.0125694	0.0279666	0.0393207	0.0661124	0.0918814	0.114116	0.133614	0.156205	0.189194	0.206143	0.228099	0.23722
445	0.00469887	0.0133062	0.0280712	0.0405735	0.068551	0.0950212	0.117721	0.136836	0.160957	0.195373	0.212739	0.233334	0.243989
444.5	0.00468849	0.0147795	0.028689	0.0424159	0.0695063	0.0975139	0.121465	0.141828	0.164733	0.202681	0.219864	0.240893	0.25174
444	0.00422555	0.0160138	0.029521	0.0446298	0.0712635	0.099947	0.124046	0.146109	0.169241	0.207344	0.227576	0.247015	0.257035
443.5	0.00404043	0.0163863	0.0300554	0.0454375	0.072737	0.102265	0.127387	0.150131	0.173428	0.210841	0.232553	0.251299	0.262369
443	0.00406301	0.0184342	0.0323554	0.0472029	0.0763713	0.106296	0.132146	0.156242	0.179191	0.217651	0.239739	0.259519	0.270361
442.5	0.00474484	0.0186475	0.0343098	0.0491031	0.0794248	0.109968	0.13646	0.160983	0.184245	0.22405	0.24678	0.266839	0.278572
442	0.00171658	0.0156619	0.0319956	0.0470385	0.0783855	0.10901	0.137362	0.16263	0.183878	0.226218	0.249473	0.269468	0.282793
441.5	-2.64652e-05	0.0120642	0.0296486	0.0451642	0.0782496	0.109961	0.137539	0.16495	0.186375	0.228525	0.254196	0.273481	0.286498
441	0.000297799	0.0119281	0.0289334	0.0452309	0.0803631	0.113581	0.140324	0.168726	0.191141	0.233448	0.260584	0.279756	0.292809
440.5	-0.00185431	0.00847863	0.025187	0.0411317	0.0783357	0.11189	0.138269	0.167585	0.193854	0.234461	0.264518	0.282876	0.297818
440	-0.000224161	0.00953927	0.0279297	0.042044	0.0810172	0.115801	0.142354	0.171711	0.200875	0.240533	0.271782	0.291351	0.303999
439.5	0.000255258	0.0104819	0.0290729	0.0429591	0.0839728	0.118707	0.145694	0.176228	0.206007	0.245235	0.279025	0.299318	0.310391
439	0.00156643	0.011528	0.0293251	0.044428	0.0855963	0.122424	0.148841	0.180719	0.212267	0.252	0.285557	0.305715	0.319201
438.5	0.000395038	0.00941384	0.0271792	0.0451921	0.0858951	0.123927	0.150364	0.183582	0.215392	0.255933	0.290816	0.313021	0.325492
438	-0.00196492	0.00829292	0.0264423	0.0448655	0.0873549	0.124623	0.152575	0.186913	0.217818	0.260293	0.297454	0.319233	0.331503
437.5	-0.000844984	0.0105559	0.0286685	0.0488153	0.0916098	0.129755	0.157967	0.195772	0.225671	0.267371	0.305322	0.32776	0.341779
437	-0.00173154	0.0101602	0.0288179	0.0481024	0.0946633	0.131714	0.161095	0.200002	0.231098	0.271551	0.310951	0.333121	0.348427
436.5	-0.00292044	0.00826249	0.0267036	0.0468661	0.0947423	0.133137	0.161169	0.202754	0.234347	0.275237	0.315599	0.337688	0.354025
436	-0.00153953	0.00950506	0.0286932	0.0488652	0.097907	0.13582	0.165598	0.207904	0.240965	0.281698	0.322718	0.344871	0.361068
435.5	-0.000781564	0.0109304	0.028434	0.0483069	0.0971437	0.135909	0.168367	0.211308	0.248786	0.288966	0.330644	0.35424	0.370042
435	-0.000998025	0.0105211	0.0278697	0.0487501	0.096467	0.137837	0.171608	0.213711	0.254427	0.294168	0.334277	0.360882	0.376122
434.5	-0.00167053	0.0107559	0.0282506	0.0496922	0.0987807	0.140847	0.175076	0.218122	0.259616	0.300146	0.340266	0.368012	0.382311
434	-0.000594623	0.012511	0.0298892	0.0529737	0.101601	0.144184	0.179491	0.223441	0.265196	0.305607	0.347327	0.375206	0.390083
433.5	0.00032949	0.0125841	0.0303602	0.0541381	0.103435	0.146979	0.182479	0.227747	0.270454	0.31014	0.352491	0.382172	0.397229
433	-0.0015346	0.0113605	0.0286708	0.0525823	0.104237	0.147986	0.18418	0.231233	0.27423	0.316056	0.358763	0.388685	0.404421
432.5	-0.000799658	0.0126142	0.0313513	0.0545745	0.107093	0.152582	0.187808	0.234421	0.279053	0.321832	0.365835	0.397529	0.411964
432	-0.00142542	0.0132114	0.032544	0.0555834	0.109221	0.156675	0.191549	0.238995	0.28569	0.327444	0.374135	0.404936	0.418602
431.5	-0.000821977	0.0140343	0.0332593	0.0587027	0.111982	0.160877	0.1973	0.243449	0.292925	0.33602	0.384368	0.414237	0.428416
431	-0.00174681	0.0116178	0.0318172	0.0595623	0.111499	0.162537	0.198367	0.24574	0.296112	0.338698	0.389106	0.419962	0.430889
430.5	-0.0012294	0.0130184	0.0334575	0.0612087	0.114007	0.166265	0.203331	0.249171	0.301286	0.344741	0.396543	0.428577	0.438918
430	-0.000569304	0.0144499	0.0361362	0.0635295	0.11721	0.170549	0.208422	0.254843	0.308144	0.351778	0.404244	0.437673	0.446825
429.5	0.000776576	0.0165545	0.0396906	0.0670356	0.120095	0.174929	0.212445	0.261925	0.314448	0.360522	0.412617	0.44688	0.454288
429	-0.000542322	0.0147739	0.038968	0.0656562	0.119351	0.175018	0.213569	0.263073	0.316858	0.363667	0.416455	0.450983	0.458042
428.5	0.000810112	0.0160713	0.0418266	0.0681938	0.12314	0.179121	0.218913	0.269285	0.323373	0.372257	0.42453	0.458812	0.466937
428	0.00201692	0.0161263	0.0429917	0.0697236	0.125781	0.182463	0.223229	0.273193	0.328652	0.378777	0.430653	0.466301	0.474625
427.5	0.0034046	0.0169094	0.0433469	0.0715452	0.128082	0.185184	0.226502	0.278229	0.334069	0.387201	0.438357	0.475986	0.483641
427	0.00228674	0.0144242	0.0414113	0.0707023	0.128561	0.185395	0.228038	0.279376	0.335963	0.389566	0.441036	0.479782	0.487322
426.5	0.000588218	0.0133042	0.0394092	0.0701616	0.128772	0.185949	0.228923	0.28156	0.339454	0.393105	0.444512	0.483783	0.4908
426	0.00104279	0.0137828	0.0400974	0.0720852	0.130433	0.189759	0.233026	0.285122	0.346243	0.400324	0.453806	0.492368	0.499146
425.5	0.00507661	0.0198091	0.0437216	0.0766986	0.136841	0.196499	0.241431	0.293198	0.355787	0.409543	0.465322	0.504642	0.509769
425	0.00806233	0.0228504	0.049402	0.0824771	0.141553	0.201865	0.249866	0.301581	0.364558	0.419074	0.477277	0.515809	0.521396
424.5	0.00623017	0.0220421	0.0494163	0.0840391	0.142994	0.204299	0.253704	0.305005	0.367137	0.42505	0.482346	0.520306	0.524788
424	0.00546117	0.0226145	0.0490961	0.086156	0.14346	0.206653	0.256252	0.309186	0.370917	0.429989	0.486756	0.525924	0.530814
423.5	0.00733522	0.024961	0.0526682	0.0902001	0.147023	0.2124	0.262586	0.315963	0.378438	0.439941	0.495798	0.536026	0.540229
423	0.00674176	0.0245045	0.0526269	0.0901091	0.148298	0.213636	0.265431	0.317761	0.381733	0.445042	0.501338	0.542724	0.544199
422.5	0.00808359	0.024611	0.0538848	0.0913884	0.149613	0.216253	0.26816	0.321044	0.386978	0.451435	0.507481	0.547355	0.550654
422	0.0103624	0.0254839	0.0551228	0.0940779	0.151717	0.220171	0.272543	0.326237	0.39291	0.458456	0.512907	0.554975	0.557952
421.5	0.0120844	0.0271346	0.0567466	0.0962247	0.153135	0.222768	0.276827	0.330483	0.39826	0.466241	0.520766	0.562873	0.564416
421	0.0137125	0.028287	0.0594114	0.0997314	0.156094	0.226154	0.281028	0.335515	0.403958	0.473182	0.528782	0.571879	0.571843
420.5	0.0153763	0.0317129	0.0625751	0.103321	0.160721	0.230476	0.287607	0.340708	0.409996	0.479743	0.536463	0.579901	0.580416
420	0.0272228	0.0344489	0.0711566	0.10899	0.17511	0.236606	0.295253	0.356206	0.418433	0.484817	0.540624	0.599206	0.592823
419.5	0.0312744	0.0389871	0.0769	0.11745	0.185081	0.246877	0.306426	0.368382	0.431801	0.500816	0.552751	0.615677	0.607787
419	0.0315935	0.0402825	0.078236	0.118496	0.188243	0.24952	0.309294	0.371774	0.434861	0.503713	0.559147	0.620125	0.613016
418.5	0.0313568	0.0403748	0.0774282	0.119103	0.190102	0.25069	0.311702	0.37521	0.438825	0.509143	0.563934	0.62458	0.616477
418	0.0312047	0.0397494	0.0779401	0.118459	0.19009	0.253743	0.314632	0.378576	0.442581	0.513061	0.569287	0.628872	0.621648
417.5	0.0306739	0.0388565	0.0766908	0.118898	0.189042	0.254486	0.316693	0.379155	0.446256	0.515934	0.573884	0.630801	0.625277
417	0.0309743	0.0378359	0.0767912	0.119809	0.190629	0.255848	0.319069	0.381365	0.450007	0.519089	0.578052	0.635224	0.63034
416.5	0.0316103	0.038399	0.0775223	0.12161	0.192228	0.257378	0.322929	0.383337	0.454022	0.524899	0.582259	0.639372	0.636152
416	0.032562	0.0399223	0.0811489	0.123668	0.194345	0.259967	0.326676	0.387037	0.458849	0.531674	0.588503	0.645811	0.642411
415.5	0.0299675	0.0377071	0.079344	0.123572	0.194405	0.260902	0.327466	0.389658	0.459854	0.534047	0.592697	0.647181	0.645179
415	0.0317112	0.0401439	0.0823451	0.126432	0.199099	0.265119	0.330708	0.393441	0.465535	0.541453	0.598414	0.655525	0.650529
414.5	0.0312089	0.0412228	0.0824516	0.127464	0.199904	0.266885	0.332217	0.39545	0.468355	0.544153	0.601253	0.65968	0.653562
414	0.0319513	0.0424334	0.0827623	0.129015	0.199536	0.269602	0.332226	0.398183	0.471415	0.548155	0.604755	0.663742	0.658381
413.5	0.0288583	0.0409325	0.0825528	0.127869	0.198891	0.269118	0.331056	0.39838	0.473334	0.550294	0.608473	0.662846	0.660826
413	0.0271709	0.0374971	0.0798485	0.124467	0.196376	0.26804	0.33081	0.396995	0.473514	0.551947	0.609026	0.661998	0.663098
412.5	0.025059	0.0360529	0.078072	0.123376	0.195757	0.266918	0.331818	0.397464	0.475335	0.553274	0.610452	0.661846	0.664457
412	0.0265811	0.0360363	0.0780944	0.124183	0.196297	0.266258	0.334372	0.398753	0.47826	0.555394	0.613123	0.667201	0.667889
411.5	0.0249982	0.0353387	0.0775375	0.123969	0.196454	0.266832	0.335533	0.398431	0.478884	0.558144	0.614226	0.670668	0.671288
411	0.0249436	0.0363787	0.0789958	0.125095	0.197112	0.268126	0.337995	0.401833	0.48161	0.562059	0.617549	0.674746	0.675877
410.5	0.0256751	0.0364127	0.0788263	0.126908	0.19864	0.269609	0.340802	0.402422	0.483051	0.564739	0.620233	0.677769	0.676562
410	0.0260031	0.037857	0.080298	0.128091	0.199885	0.270963	0.3435	0.407098	0.486783	0.568475	0.625233	0.679169	0.6811
409.5	0.0246034	0.0372437	0.0799366	0.127149	0.199904	0.271102	0.34417	0.40778	0.486202	0.569899	0.626559	0.679949	0.682639
409	0.0211315	0.0350631	0.0779228	0.12508	0.196943	0.270038	0.34211	0.406366	0.485697	0.570088	0.624905	0.680289	0.67998
408.5	0.022563	0.0363574	0.0775161	0.125967	0.197421	0.271642	0.344587	0.40863	0.48828	0.573414	0.628248	0.680974	0.683598
408	0.0227896	0.0365741	0.0788329	0.128733	0.198822	0.274142	0.346852	0.410487	0.49024	0.575008	0.63064	0.685213	0.685859
407.5	0.0202793	0.0334375	0.0768029	0.126957	0.196172	0.272242	0.345022	0.408996	0.488107	0.575184	0.633214	0.684438	0.6839
407	0.022603	0.0358705	0.0796729	0.130153	0.197354	0.274529	0.348774	0.411885	0.492552	0.579314	0.637395	0.687894	0.687169
406.5	0.0221811	0.0372874	0.0797752	0.130642	0.198223	0.275845	0.34911	0.414195	0.494806	0.580187	0.639381	0.690472	0.690315
406	0.0226256	0.0384296	0.0808461	0.131731	0.199634	0.277515	0.350704	0.417093	0.497161	0.581989	0.641702	0.692761	0.692161
405.5	0.0220734	0.0371148	0.0801547	0.131596	0.199423	0.277005	0.351327	0.4173	0.497307	0.582676	0.64237	0.693543	0.694195
405	0.0212488	0.0372197	0.0789263	0.130026	0.199016	0.275995	0.351137	0.416364	0.497204	0.58317	0.644073	0.694686	0.694778
404.5	0.018686	0.0343782	0.0752963	0.12663	0.195878	0.272558	0.34859	0.41374	0.493823	0.581133	0.641353	0.692522	0.693734
404	0.0184385	0.0335715	0.074386	0.126406	0.194757	0.27246	0.348658	0.413461	0.492346	0.579952	0.64257	0.692127	0.6937
403.5	0.0169051	0.0326699	0.0736556	0.125981	0.193129	0.27229	0.34899	0.412843	0.492215	0.57971	0.642633	0.691801	0.694668
403	0.0172454	0.0334895	0.0732178	0.126847	0.192985	0.273867	0.350248	0.413328	0.494258	0.581571	0.643592	0.694512	0.696043
402.5	0.0176485	0.0349851	0.0747105	0.127802	0.193778	0.275765	0.351684	0.414021	0.495743	0.582365	0.644589	0.694901	0.698197
402	0.0194848	0.037204	0.0758323	0.129366	0.196046	0.277332	0.353405	0.416109	0.496789	0.58326	0.64754	0.697432	0.700803
401.5	0.0215347	0.0389117	0.0785199	0.131354	0.197748	0.280046	0.355822	0.419019	0.49964	0.584977	0.649333	0.70139	0.703242
401	0.022397	0.0398229	0.0797512	0.13291	0.199148	0.281787	0.356317	0.420422	0.500506	0.588527	0.650431	0.703692	0.705073
400.5	0.0240745	0.0413711	0.0797225	0.133877	0.201145	0.283377	0.357243	0.422448	0.500863	0.589594	0.653337	0.705609	0.706657
400	0.0227475	0.0406904	0.0776792	0.133346	0.200658	0.283273	0.355695	0.422024	0.500489	0.588265	0.651527	0.704622	0.704773
399.5	0.022805	0.040803	0.0777414	0.133202	0.20076	0.283179	0.355454	0.421783	0.502789	0.588495	0.651715	0.706285	0.705072
399	0.0231374	0.0406357	0.0777531	0.133038	0.201369	0.284109	0.356438	0.423116	0.502984	0.588816	0.652996	0.706614	0.707212
398.5	0.0227324	0.0395188	0.0764111	0.132263	0.199798	0.283092	0.354798	0.42225	0.502299	0.589489	0.652557	0.705227	0.706734
398	0.022632	0.0402466	0.0768048	0.133044	0.201099	0.284143	0.357701	0.422553	0.503327	0.590596	0.654871	0.706853	0.707466
397.5	0.0239103	0.0412646	0.0768996	0.134296	0.202126	0.285256	0.358765	0.42366	0.50392	0.590128	0.65634	0.708803	0.708508
397	0.0243894	0.0430281	0.0780206	0.136311	0.204678	0.287507	0.360847	0.426897	0.506046	0.590706	0.657724	0.710091	0.710234
396.5	0.0248564	0.0431593	0.0770963	0.135778	0.204312	0.287978	0.359732	0.427438	0.505202	0.589924	0.657991	0.711081	0.710613
396	0.0263106	0.0447713	0.0788874	0.13762	0.206038	0.290201	0.360882	0.429361	0.506652	0.59156	0.659426	0.711051	0.711272
395.5	0.0291251	0.0477147	0.0811705	0.13932	0.208368	0.292196	0.36366	0.432825	0.509729	0.594885	0.660824	0.713559	0.712986
395	0.0317168	0.0502682	0.0832304	0.141609	0.21042	0.294985	0.365629	0.434601	0.512243	0.596631	0.663271	0.715606	0.713771
394.5	0.0328198	0.0511917	0.0844823	0.142319	0.211246	0.295646	0.365956	0.436144	0.511705	0.596793	0.664324	0.716331	0.71359
394	0.0346393	0.0524841	0.0852853	0.14388	0.212446	0.297148	0.367917	0.437537	0.513016	0.597386	0.665254	0.718129	0.715594
393.5	0.035545	0.0537253	0.0862081	0.144587	0.213726	0.29741	0.368234	0.437449	0.514619	0.597987	0.666093	0.717289	0.714912
393	0.0365285	0.0544463	0.086751	0.145474	0.215332	0.297517	0.368381	0.437726	0.515487	0.598465	0.668196	0.716186	0.715759
392.5	0.0366541	0.0545616	0.0881583	0.14576	0.217764	0.29787	0.368712	0.438843	0.516068	0.599069	0.668237	0.71793	0.715234
392	0.0382888	0.0565447	0.0892949	0.146883	0.219105	0.298971	0.369693	0.440408	0.517157	0.599525	0.669295	0.718969	0.71737
391.5	0.0396653	0.0582082	0.0905779	0.14732	0.221027	0.300085	0.371454	0.441795	0.519142	0.600911	0.669701	0.720972	0.719009
391	0.0403506	0.058389	0.0911003	0.147245	0.222292	0.301072	0.37229	0.443037	0.518951	0.600808	0.669427	0.721799	0.719279
390.5	0.0411557	0.0593831	0.0921297	0.147865	0.222607	0.302037	0.373943	0.444401	0.519564	0.601886	0.670492	0.722773	0.718995
390	0.0418486	0.0600244	0.0920719	0.149274	0.223678	0.302491	0.373609	0.444187	0.519124	0.602614	0.670421	0.725233	0.719485
389.5	0.0417473	0.0614899	0.0929979	0.150385	0.225354	0.303259	0.373973	0.445549	0.520884	0.603331	0.671728	0.725142	0.719818
389	0.0426016	0.0622819	0.0934131	0.152474	0.226295	0.305259	0.373926	0.44708	0.520999	0.60456	0.673288	0.726347	0.718891
388.5	0.0440101	0.0639007	0.095818	0.15508	0.228673	0.307965	0.376343	0.449161	0.52367	0.60682	0.677055	0.72796	0.720304
388	0.0446421	0.0654135	0.0970447	0.156484	0.229788	0.309129	0.377586	0.45014	0.526232	0.608793	0.678584	0.72968	0.72136
387.5	0.0474535	0.067883	0.100464	0.159377	0.233514	0.311849	0.380297	0.453011	0.529396	0.611004	0.682252	0.733875	0.72334
387	0.0494742	0.0686581	0.102307	0.16063	0.235269	0.313926	0.381458	0.455389	0.530879	0.612955	0.683993	0.736504	0.724191
386.5	0.051068	0.07007	0.104078	0.162501	0.236992	0.315763	0.383823	0.457974	0.534126	0.614046	0.687025	0.739566	0.726723
386	0.0522106	0.071331	0.104859	0.163914	0.23798	0.316746	0.385583	0.459137	0.537064	0.616403	0.689054	0.742275	0.727385
385.5	0.0530497	0.072723	0.105888	0.165372	0.240005	0.31883	0.386298	0.461482	0.5388	0.619407	0.692181	0.743915	0.7302
385	0.0543678	0.0745941	0.107812	0.166622	0.242214	0.320694	0.388631	0.463855	0.541966	0.62137	0.694237	0.746875	0.732678
384.5	0.0556149	0.0761338	0.109636	0.168331	0.243312	0.322589	0.390991	0.465503	0.544971	0.624876	0.696864	0.74891	0.73489
384	0.0581291	0.0791361	0.112653	0.171367	0.246467	0.325652	0.39525	0.468726	0.549401	0.628378	0.700485	0.753689	0.739905
383.5	0.0604792	0.0823454	0.115159	0.174823	0.250062	0.328966	0.399041	0.472443	0.553012	0.633464	0.704319	0.758658	0.744119
383	0.0643213	0.08527	0.11918	0.179276	0.254467	0.3326	0.403599	0.477567	0.557874	0.639498	0.708981	0.76365	0.748126
382.5	0.0658409	0.0875532	0.121695	0.181032	0.257401	0.335842	0.406953	0.482062	0.560726	0.642158	0.713538	0.76837	0.750757
382	0.0678996	0.0895301	0.12461	0.183383	0.259589	0.338656	0.409488	0.487216	0.565596	0.646965	0.71856	0.771604	0.754034
381.5	0.0699987	0.0918526	0.127381	0.18626	0.262226	0.342015	0.414083	0.492146	0.569411	0.651508	0.722719	0.777178	0.75798
381	0.0726825	0.0954748	0.131346	0.190294	0.264968	0.345774	0.418575	0.495803	0.573825	0.657743	0.728146	0.783667	0.761396
380.5	0.0767289	0.100037	0.135807	0.195249	0.270561	0.350371	0.424392	0.501329	0.580382	0.665161	0.735794	0.789826	0.765384
380	0.0785088	0.102581	0.138606	0.198451	0.274116	0.354929	0.427676	0.505997	0.586175	0.671075	0.742343	0.7949	0.770674
379.5	0.0801666	0.104641	0.140786	0.201559	0.277302	0.358884	0.431263	0.510064	0.590286	0.675047	0.748183	0.800475	0.7745
379	0.0815872	0.105469	0.14267	0.203145	0.279492	0.361898	0.433792	0.513866	0.594068	0.679821	0.752782	0.805146	0.779706
378.5	0.0841742	0.108204	0.145738	0.206218	0.283664	0.36651	0.438551	0.519988	0.601717	0.686376	0.760201	0.811457	0.785646
378	0.0868977	0.111012	0.14893	0.209929	0.287922	0.371789	0.442948	0.525967	0.6077	0.693347	0.767405	0.818491	0.791671
377.5	0.0901391	0.114367	0.152367	0.213874	0.292061	0.377366	0.449252	0.532238	0.613459	0.700569	0.775527	0.827821	0.79867
377	0.0939958	0.117361	0.1563	0.217032	0.295999	0.38332	0.455554	0.538846	0.620539	0.708415	0.782991	0.83592	0.805795
376.5	0.096985	0.120258	0.159403	0.221243	0.299667	0.388407	0.46108	0.544792	0.627687	0.715546	0.792034	0.844497	0.813183
376	0.0999411	0.123333	0.162705	0.224738	0.304291	0.394048	0.466756	0.550345	0.634758	0.723628	0.79967	0.852296	0.818483
375.5	0.102837	0.126384	0.166126	0.228726	0.308809	0.399316	0.472216	0.556198	0.641409	0.730302	0.806958	0.859876	0.824226
375	0.10641	0.130361	0.169971	0.233057	0.314097	0.405293	0.47802	0.563592	0.648912	0.739952	0.815726	0.867229	0.83069
374.5	0.111525	0.135418	0.175525	0.238936	0.320764	0.412229	0.485537	0.570823	0.657412	0.749532	0.827272	0.877549	0.838745
374	0.11548	0.139609	0.179896	0.24281	0.325675	0.418423	0.492093	0.577908	0.665794	0.758165	0.836783	0.884255	0.84541
373.5	0.120325	0.14453	0.184478	0.247986	0.330722	0.425426	0.499537	0.585214	0.673976	0.767419	0.845675	0.894896	0.852928
373	0.124351	0.148373	0.188563	0.251575	0.336645	0.43136	0.506883	0.592577	0.68275	0.775761	0.85474	0.903529	0.861505
372.5	0.128198	0.151862	0.192516	0.256051	0.341392	0.437947	0.513557	0.600667	0.689931	0.785608	0.863382	0.912734	0.868936
372	0.133305	0.156958	0.197867	0.261313	0.348217	0.444915	0.521616	0.609438	0.698248	0.796324	0.87315	0.923174	0.878246
371.5	0.13673	0.161107	0.201671	0.2656	0.353333	0.451086	0.528182	0.616707	0.706618	0.806126	0.883652	0.929883	0.885319
371	0.14057	0.165671	0.206543	0.27136	0.359552	0.456925	0.535346	0.623973	0.715475	0.816528	0.895138	0.93902	0.892241
370.5	0.144815	0.169663	0.211125	0.276348	0.365691	0.462975	0.54179	0.631971	0.723291	0.825993	0.905395	0.948711	0.898757
370	0.157691	0.179981	0.21734	0.214708	0.29362	0.382257	0.455426	0.543365	0.644576	0.739512	0.81839	0.86961	0.816529
369.5	0.16179	0.184397	0.22336	0.216845	0.296802	0.384232	0.458574	0.54689	0.648153	0.742125	0.822739	0.874185	0.81769
369	0.16634	0.189374	0.228951	0.219384	0.29964	0.386534	0.459924	0.550084	0.650311	0.746142	0.828572	0.878657	0.818394
368.5	0.17018	0.193616	0.233477	0.221736	0.301083	0.39058	0.462805	0.555082	0.653047	0.750814	0.831844	0.88173	0.820501
368	0.173521	0.195879	0.236127	0.222795	0.30093	0.39153	0.463838	0.557356	0.654753	0.752444	0.836972	0.883371	0.822249
367.5	0.179274	0.201171	0.243249	0.227752	0.305474	0.394416	0.469337	0.561333	0.659695	0.758962	0.841823	0.889261	0.825913
367	0.18355	0.205333	0.24813	0.230363	0.309307	0.397778	0.472765	0.565159	0.662332	0.763892	0.842676	0.892924	0.827665
366.5	0.187476	0.209831	0.25369	0.233352	0.31189	0.400533	0.477267	0.568602	0.666277	0.767796	0.844973	0.897115	0.828489
366	0.192077	0.214922	0.258762	0.23738	0.316246	0.404998	0.481164	0.573487	0.671612	0.774642	0.84907	0.905294	0.833757
365.5	0.198032	0.219391	0.265159	0.241698	0.320113	0.409757	0.487466	0.579668	0.676277	0.781318	0.856189	0.911527	0.836672
365	0.201763	0.223424	0.269615	0.248185	0.325318	0.416271	0.495007	0.587497	0.682755	0.790957	0.86495	0.918557	0.844104
364.5	0.205887	0.22794	0.275085	0.25592	0.332614	0.423547	0.502609	0.595969	0.692631	0.795829	0.874612	0.927372	0.851361
364	0.212217	0.23346	0.281169	0.267483	0.343731	0.433878	0.511992	0.607456	0.704008	0.80644	0.885761	0.934431	0.859929
363.5	0.217053	0.238497	0.285339	0.278108	0.353493	0.445147	0.522684	0.61673	0.714384	0.818384	0.895897	0.944356	0.869499
363	0.222053	0.243759	0.29117	0.291047	0.365756	0.457171	0.534592	0.630777	0.727022	0.832974	0.904532	0.953671	0.881213
362.5	0.226506	0.248722	0.296152	0.307929	0.379645	0.469258	0.548637	0.642566	0.740902	0.843197	0.920122	0.969012	0.889571
362	0.230508	0.25396	0.300444	0.326325	0.397446	0.48341	0.565524	0.657757	0.755912	0.857516	0.934762	0.982975	0.901027
361.5	0.23489	0.258607	0.305319	0.343286	0.416246	0.500178	0.580656	0.67697	0.769359	0.869372	0.952512	0.999189	0.915581
361	0.240226	0.263727	0.31068	0.358906	0.438571	0.518972	0.599642	0.700722	0.786856	0.890949	0.971617	1.0136	0.932646
360.5	0.246035	0.269963	0.316955	0.375055	0.45767	0.543107	0.624798	0.725902	0.812228	0.911863	0.9943	1.03662	0.952732
360	0.250878	0.275474	0.321953	0.385491	0.474348	0.563591	0.644857	0.745753	0.836832	0.934908	1.01567	1.05897	0.97183
359.5	0.255977	0.280195	0.326179	0.391786	0.487564	0.579904	0.664566	0.764128	0.857418	0.958388	1.03603	1.07638	0.994969
359	0.259529	0.284755	0.330383	0.398593	0.495391	0.592394	0.677588	0.774856	0.870939	0.974994	1.05431	1.09293	1.00736
358.5	0.26473	0.28955	0.334904	0.40428	0.501296	0.600947	0.686903	0.784017	0.88375	0.987174	1.0712	1.1056	1.0179
358	0.269089	0.293642	0.338488	0.408346	0.50515	0.606843	0.692748	0.787653	0.891154	0.995967	1.0781	1.10974	1.02204
357.5	0.273365	0.298398	0.342735	0.412443	0.509734	0.612207	0.695374	0.790372	0.893748	1.00034	1.08227	1.11434	1.02181
357	0.277276	0.301366	0.345688	0.415939	0.512235	0.615205	0.696798	0.792121	0.893784	1.00162	1.08152	1.11437	1.02091
356.5	0.282297	0.305907	0.350678	0.419734	0.515226	0.617381	0.699507	0.793691	0.89522	1.00281	1.08044	1.11225	1.01946
356	0.286009	0.310287	0.354686	0.423589	0.518663	0.618852	0.7007	0.793405	0.894246	1.0023	1.07913	1.10892	1.01742
355.5	0.29096	0.315343	0.360015	0.427114	0.521808	0.621356	0.702984	0.794693	0.894867	1.00266	1.07788	1.10737	1.01682
355	0.295338	0.319776	0.363991	0.430841	0.524729	0.622652	0.705147	0.796507	0.893865	1.00312	1.07652	1.1057	1.01451
354.5	0.298843	0.323766	0.36785	0.433583	0.527574	0.623865	0.705546	0.79602	0.893271	1.0019	1.07154	1.10204	1.00974
354	0.302904	0.327367	0.371937	0.435706	0.529095	0.624357	0.706147	0.794968	0.893649	0.999798	1.06819	1.09835	1.0062
353.5	0.306853	0.331107	0.375362	0.43896	0.531541	0.626014	0.706898	0.795166	0.892928	0.997145	1.06565	1.0949	1.0044
353	0.311623	0.334263	0.379194	0.441801	0.534319	0.627608	0.707162	0.795943	0.8925	0.995552	1.0634	1.09247	1.00286
352.5	0.31628	0.338381	0.383448	0.445517	0.537085	0.62855	0.709029	0.795323	0.893075	0.993151	1.06093	1.08905	1.00037
352	0.320221	0.342037	0.387056	0.447962	0.538919	0.629479	0.708429	0.794323	0.891411	0.990561	1.05665	1.08465	0.997769
351.5	0.32334	0.345346	0.390174	0.451128	0.539538	0.628874	0.7077	0.792778	0.890512	0.98756	1.0552	1.08063	0.993991
351	0.327421	0.349072	0.393068	0.454578	0.542127	0.629227	0.708162	0.791412	0.887823	0.984029	1.04993	1.07461	0.990401
350.5	0.331684	0.352807	0.396874	0.457333	0.543938	0.62958	0.707598	0.791086	0.886483	0.981054	1.04531	1.06885	0.987603
350	0.334202	0.35668	0.402336	0.459141	0.545718	0.635013	0.711345	0.795739	0.876423	0.971097	1.04414	1.06569	0.977935
349.5	0.337775	0.360145	0.405103	0.460873	0.546534	0.634647	0.710413	0.793246	0.872337	0.966762	1.0388	1.0591	0.971691
349	0.341224	0.363958	0.407782	0.463057	0.547966	0.634461	0.70972	0.791671	0.869377	0.961635	1.03228	1.05296	0.966862
348.5	0.344892	0.366989	0.41037	0.465141	0.549461	0.634652	0.708144	0.788191	0.865967	0.955335	1.02716	1.04578	0.96087
348	0.347682	0.370382	0.41271	0.466415	0.550754	0.634584	0.70569	0.784381	0.860922	0.949259	1.01844	1.03734	0.955697
347.5	0.35187	0.373376	0.41533	0.468425	0.551771	0.633578	0.703471	0.781034	0.856293	0.943544	1.01033	1.03024	0.950579
347	0.353742	0.375234	0.416423	0.469272	0.551251	0.631736	0.700217	0.777492	0.851531	0.936589	1.00116	1.02062	0.941951
346.5	0.356779	0.378227	0.41902	0.471376	0.551693	0.63017	0.698354	0.773623	0.846693	0.929463	0.993448	1.01256	0.93603
346	0.359604	0.380497	0.421908	0.471884	0.551213	0.628821	0.695252	0.769679	0.84058	0.922446	0.98449	1.00293	0.929247
345.5	0.362775	0.383314	0.423727	0.472412	0.551266	0.627843	0.691515	0.765547	0.835241	0.916418	0.975661	0.992215	0.922594
345	0.365713	0.386052	0.425629	0.473381	0.551104	0.626363	0.688451	0.761356	0.829962	0.909069	0.967859	0.983484	0.915836
344.5	0.36793	0.387289	0.427049	0.473577	0.549757	0.624994	0.686139	0.756204	0.82339	0.900496	0.959122	0.975278	0.907559
344	0.370114	0.38971	0.428858	0.473558	0.549159	0.623613	0.682537	0.751722	0.81806	0.892707	0.950413	0.966445	0.900033
343.5	0.372842	0.391654	0.429782	0.473916	0.548976	0.620871	0.680508	0.747633	0.812252	0.885072	0.942429	0.95822	0.89305
343	0.374995	0.393788	0.431223	0.474176	0.548312	0.619468	0.677268	0.7433	0.805977	0.876633	0.933467	0.948819	0.88554
342.5	0.377055	0.395316	0.431979	0.474128	0.546877	0.617688	0.673844	0.73866	0.799705	0.868672	0.924456	0.939892	0.877501
342	0.37848	0.396709	0.433066	0.474603	0.545129	0.614716	0.670026	0.733832	0.792786	0.860457	0.915415	0.930535	0.869934
341.5	0.380504	0.397882	0.433697	0.47473	0.54357	0.611539	0.666307	0.728997	0.786012	0.851289	0.906956	0.92233	0.861464
341	0.381519	0.399191	0.433655	0.474885	0.541869	0.608693	0.663192	0.724282	0.778958	0.843333	0.896792	0.913407	0.853387
340.5	0.383662	0.400511	0.434318	0.475305	0.54031	0.604969	0.658688	0.71898	0.772612	0.834629	0.887874	0.903764	0.844047
340	0.38504	0.402216	0.435573	0.475367	0.539032	0.602194	0.655415	0.71309	0.766329	0.826051	0.878034	0.894777	0.836005
339.5	0.386038	0.403771	0.436635	0.475124	0.537087	0.599643	0.651233	0.707099	0.759879	0.817717	0.867788	0.884521	0.829161
339	0.387464	0.404558	0.436846	0.474499	0.535286	0.596309	0.647283	0.701973	0.753497	0.809508	0.857463	0.873575	0.819921
338.5	0.388152	0.405357	0.436657	0.473399	0.533242	0.593565	0.642617	0.695323	0.745987	0.799557	0.846686	0.86377	0.811386
338	0.389535	0.406055	0.436673	0.473679	0.532058	0.590536	0.637939	0.689525	0.740159	0.789735	0.835915	0.854632	0.802555
337.5	0.390466	0.406429	0.436126	0.473581	0.530425	0.587722	0.633224	0.684062	0.732993	0.780869	0.82642	0.84512	0.794293
337	0.390861	0.406313	0.435751	0.472255	0.527737	0.583666	0.627757	0.677035	0.725048	0.772293	0.81536	0.834496	0.784792
336.5	0.392563	0.407181	0.435941	0.471784	0.52592	0.58105	0.624024	0.671175	0.71819	0.764558	0.805436	0.824569	0.776379
336	0.393589	0.408692	0.436222	0.471197	0.523926	0.578017	0.619544	0.66608	0.712059	0.756477	0.795822	0.815474	0.768331
335.5	0.393319	0.409074	0.436176	0.469246	0.521236	0.574848	0.614555	0.659947	0.705074	0.747271	0.786257	0.805237	0.75858
335	0.393907	0.409533	0.435549	0.467725	0.519025	0.570996	0.61049	0.654026	0.698781	0.73954	0.776641	0.794386	0.749014
334.5	0.394519	0.410117	0.435684	0.466974	0.51723	0.568539	0.605873	0.648968	0.692075	0.731716	0.767447	0.785102	0.740243
334	0.394399	0.40947	0.435012	0.465696	0.514532	0.56396	0.60085	0.642454	0.685076	0.723014	0.757114	0.774263	0.731255
333.5	0.394696	0.40951	0.434302	0.464283	0.512186	0.560782	0.595878	0.635543	0.678622	0.714967	0.747469	0.76445	0.722887
333	0.394745	0.409688	0.433134	0.462873	0.509852	0.557421	0.590687	0.629135	0.670666	0.706984	0.737998	0.75477	0.713364
332.5	0.395172	0.409991	0.432997	0.462077	0.507683	0.554287	0.586347	0.623874	0.664144	0.699232	0.728682	0.745962	0.705504
332	0.39586	0.409252	0.432913	0.461026	0.50532	0.550879	0.582121	0.618457	0.657511	0.691353	0.720088	0.736764	0.696579
331.5	0.395537	0.409528	0.432661	0.459723	0.502907	0.547965	0.577726	0.612882	0.650252	0.683759	0.71155	0.727401	0.687848
331	0.396403	0.410345	0.433098	0.4592	0.501509	0.54547	0.574383	0.607822	0.644655	0.676297	0.703427	0.719489	0.680753
330.5	0.395984	0.410056	0.432663	0.457105	0.499197	0.542069	0.569782	0.602687	0.637907	0.669477	0.694623	0.710079	0.671938
330	0.396012	0.410638	0.431437	0.456311	0.496741	0.538606	0.565784	0.597386	0.631738	0.661282	0.686386	0.701371	0.663524
329.5	0.395634	0.410699	0.430698	0.455402	0.494617	0.535569	0.561965	0.592777	0.625663	0.653331	0.677016	0.693521	0.655114
329	0.395825	0.40992	0.429743	0.454079	0.491955	0.531739	0.557402	0.586958	0.619452	0.645523	0.668066	0.684093	0.647068
328.5	0.396104	0.410639	0.428779	0.453047	0.490119	0.52862	0.552794	0.582194	0.613796	0.638861	0.660091	0.675594	0.639424
328	0.395665	0.410845	0.428185	0.452164	0.48789	0.525321	0.549538	0.57729	0.607523	0.631627	0.652378	0.66695	0.630612
327.5	0.395833	0.410311	0.427181	0.450246	0.485629	0.522471	0.544944	0.571477	0.600687	0.624439	0.643519	0.65791	0.622021
327	0.396113	0.410619	0.427434	0.449833	0.484145	0.519428	0.541395	0.566149	0.595031	0.619026	0.636134	0.650073	0.614488
326.5	0.396548	0.411346	0.428019	0.449252	0.48301	0.516828	0.537555	0.561697	0.589018	0.612557	0.628686	0.64171	0.606559
326	0.396807	0.412055	0.427866	0.448189	0.481132	0.513974	0.533784	0.556883	0.583861	0.605708	0.620692	0.633651	0.598807
325.5	0.397305	0.412455	0.428149	0.448364	0.480445	0.511742	0.53048	0.55322	0.578189	0.600747	0.613503	0.625893	0.59185
325	0.397999	0.412531	0.429472	0.447286	0.479187	0.509108	0.527915	0.549625	0.572972	0.594551	0.607246	0.617707	0.584459
324.5	0.398789	0.413065	0.429999	0.4464	0.478055	0.507527	0.525736	0.545802	0.567754	0.588606	0.600204	0.609496	0.578518
324	0.400018	0.413578	0.430892	0.446524	0.477508	0.505959	0.522629	0.542444	0.562667	0.583465	0.594326	0.60232	0.572047
323.5	0.401401	0.414573	0.431222	0.446546	0.476826	0.503654	0.519534	0.538986	0.558333	0.578172	0.588326	0.595227	0.56513
323	0.402584	0.416024	0.432229	0.446763	0.476227	0.502565	0.51651	0.535499	0.553489	0.572644	0.582042	0.588724	0.559097
322.5	0.404428	0.417576	0.433913	0.447164	0.475934	0.501419	0.514831	0.532938	0.549957	0.568009	0.577018	0.581666	0.55218
322	0.406523	0.419084	0.434841	0.447203	0.475365	0.500092	0.513092	0.530342	0.54564	0.563895	0.571542	0.574444	0.546649
321.5	0.408763	0.421106	0.436672	0.44753	0.475415	0.49887	0.511176	0.526824	0.541679	0.559174	0.566267	0.568077	0.540333
321	0.411368	0.423573	0.438573	0.448994	0.476334	0.498134	0.510127	0.525234	0.538311	0.555037	0.560961	0.562035	0.534641
320.5	0.413841	0.426264	0.440967	0.450972	0.477846	0.497646	0.508763	0.523155	0.535159	0.551692	0.555991	0.557031	0.529302
320	0.416001	0.428123	0.442374	0.452416	0.478135	0.496914	0.507141	0.520759	0.53192	0.547213	0.550544	0.550939	0.523161
319.5	0.420233	0.431409	0.445092	0.455791	0.479711	0.496736	0.50675	0.519394	0.529574	0.543919	0.546197	0.545736	0.518643
319	0.423633	0.43474	0.447967	0.458489	0.481373	0.496961	0.506278	0.517726	0.526544	0.540245	0.542133	0.541142	0.513634
318.5	0.427126	0.438459	0.450197	0.460789	0.483076	0.496419	0.50588	0.516048	0.524168	0.536413	0.537665	0.53587	0.507884
318	0.431574	0.442599	0.453485	0.463066	0.484582	0.498167	0.505822	0.515266	0.522456	0.533723	0.534288	0.531458	0.502945
317.5	0.436253	0.446849	0.458401	0.466518	0.486773	0.49937	0.50616	0.515919	0.52055	0.531734	0.53117	0.528024	0.498887
317	0.441125	0.450796	0.462909	0.469735	0.489214	0.501129	0.507644	0.515691	0.519725	0.529554	0.52765	0.523396	0.49486
316.5	0.446398	0.455874	0.466715	0.473462	0.492097	0.502861	0.508492	0.515447	0.51855	0.527949	0.52469	0.519544	0.490459
316	0.451476	0.461619	0.470443	0.477602	0.495167	0.505013	0.509423	0.515573	0.517298	0.525682	0.521257	0.515136	0.486285
315.5	0.457103	0.466824	0.475162	0.481514	0.498129	0.507031	0.510936	0.515828	0.517221	0.523968	0.518546	0.511822	0.482023
315	0.462984	0.472461	0.479711	0.486351	0.501372	0.50946	0.51198	0.515718	0.516479	0.52264	0.515737	0.508737	0.478153
314.5	0.470131	0.479208	0.485262	0.491676	0.505513	0.512882	0.514436	0.516024	0.51674	0.52198	0.513741	0.505796	0.475134
314	0.477055	0.485602	0.49172	0.496443	0.509952	0.51579	0.516786	0.517549	0.516925	0.521562	0.511654	0.503121	0.472059
313.5	0.484681	0.492762	0.498424	0.502045	0.514549	0.51904	0.519264	0.519314	0.517148	0.52087	0.510733	0.500605	0.469091
313	0.492373	0.501068	0.50559	0.508634	0.519992	0.523566	0.522334	0.521806	0.517932	0.520621	0.509729	0.498805	0.466599
312.5	0.500451	0.50854	0.512961	0.51529	0.525611	0.527541	0.525633	0.524004	0.519026	0.520489	0.508459	0.496944	0.464282
312	0.509337	0.51655	0.520773	0.522288	0.531719	0.531988	0.528859	0.526277	0.520523	0.520642	0.507539	0.495451	0.462799
311.5	0.51828	0.524729	0.529472	0.529824	0.537322	0.536917	0.532559	0.529011	0.522801	0.521457	0.507363	0.494144	0.461068
311	0.527664	0.533914	0.537617	0.536799	0.543536	0.542134	0.537107	0.532917	0.525422	0.522302	0.507006	0.492496	0.458978
310.5	0.537176	0.543126	0.546177	0.544819	0.550388	0.54777	0.541653	0.536656	0.528272	0.523748	0.507275	0.491499	0.458195
310	0.547322	0.552551	0.555599	0.553401	0.557614	0.553824	0.546823	0.540817	0.53036	0.525957	0.507705	0.4906	0.457398
309.5	0.557476	0.562672	0.564462	0.561137	0.564563	0.55968	0.552015	0.543953	0.533333	0.527112	0.508483	0.489913	0.456048
309	0.567958	0.572504	0.572666	0.569645	0.572076	0.566041	0.556718	0.54778	0.536175	0.52877	0.508135	0.489574	0.454689
308.5	0.578841	0.583044	0.581306	0.578972	0.57946	0.571884	0.561715	0.552033	0.539393	0.531111	0.508705	0.489889	0.453087
308	0.589713	0.593816	0.590194	0.587597	0.587036	0.577635	0.567499	0.555896	0.542301	0.533123	0.509344	0.489143	0.451983
307.5	0.600303	0.604625	0.599671	0.596745	0.595482	0.584442	0.573189	0.560516	0.545312	0.535519	0.510125	0.490031	0.451459
307	0.612398	0.61587	0.610554	0.606232	0.604176	0.591867	0.579543	0.565122	0.549591	0.538076	0.51165	0.490866	0.451601
306.5	0.624302	0.627846	0.620733	0.61613	0.613085	0.598473	0.585148	0.569413	0.55285	0.540956	0.513175	0.491235	0.451411
306	0.63595	0.64035	0.631692	0.62635	0.622604	0.606348	0.591336	0.574987	0.557104	0.544077	0.514941	0.492518	0.451698
305.5	0.648121	0.652428	0.642548	0.636182	0.63129	0.614049	0.597928	0.580952	0.561782	0.547293	0.516497	0.493916	0.452024
305	0.660501	0.663986	0.653897	0.645614	0.640149	0.6219	0.604274	0.586355	0.566573	0.550799	0.518799	0.495317	0.452447
304.5	0.67251	0.675432	0.664673	0.655783	0.648852	0.629999	0.610983	0.591415	0.570904	0.553542	0.521698	0.495891	0.45273
304	0.685296	0.687332	0.676462	0.665645	0.658143	0.638223	0.617994	0.597421	0.575819	0.557137	0.524655	0.497489	0.453609
303.5	0.697087	0.69985	0.687903	0.675934	0.66851	0.646367	0.625253	0.603856	0.580605	0.560992	0.527978	0.499457	0.454323
303	0.709478	0.711964	0.69994	0.686404	0.67773	0.655465	0.632205	0.610313	0.585857	0.565345	0.531183	0.501551	0.455302
302.5	0.722094	0.723768	0.712017	0.69706	0.687255	0.664386	0.639075	0.616873	0.591185	0.569764	0.534419	0.504256	0.456447
302	0.735025	0.736755	0.724123	0.708522	0.698005	0.672865	0.647002	0.623695	0.596162	0.574356	0.538336	0.50711	0.458393
301.5	0.747174	0.749435	0.734431	0.719324	0.70836	0.681291	0.654505	0.629454	0.601193	0.577694	0.541829	0.509247	0.459449
301	0.759892	0.762579	0.746182	0.73041	0.718261	0.690143	0.661599	0.635805	0.606197	0.58156	0.545454	0.512222	0.461045
300.5	0.772226	0.775226	0.758574	0.740596	0.728081	0.698521	0.668877	0.641915	0.611839	0.585153	0.54894	0.514506	0.463042
300	0.785742	0.788446	0.77122	0.751902	0.738242	0.707027	0.67706	0.648908	0.617958	0.590492	0.553177	0.518232	0.465177
299.5	0.7986	0.800767	0.783489	0.763441	0.748564	0.715331	0.685098	0.656016	0.623569	0.595256	0.556928	0.521197	0.468092
299	0.811472	0.814163	0.795959	0.77413	0.75921	0.723917	0.693196	0.663434	0.629875	0.600806	0.561621	0.524234	0.470808
298.5	0.823933	0.826474	0.807585	0.784492	0.768737	0.732342	0.700519	0.671104	0.635986	0.605725	0.56584	0.527652	0.473211
298	0.835946	0.838167	0.818605	0.795486	0.778715	0.741076	0.708682	0.677126	0.642638	0.610609	0.570434	0.530481	0.476258
297.5	0.848756	0.849335	0.830042	0.805819	0.788704	0.74982	0.716439	0.684001	0.64856	0.616615	0.575212	0.533976	0.479163
297	0.860738	0.860927	0.841304	0.816221	0.799272	0.758784	0.725008	0.690973	0.654764	0.622443	0.579505	0.538084	0.481897
296.5	0.873261	0.872966	0.852924	0.826913	0.809249	0.768048	0.733313	0.698328	0.661145	0.6284	0.584482	0.542044	0.485189
296	0.885362	0.884236	0.863743	0.836685	0.819277	0.777009	0.741223	0.705296	0.667559	0.63372	0.588866	0.546047	0.488259
295.5	0.896959	0.896306	0.874493	0.846811	0.829105	0.785662	0.749088	0.712404	0.673635	0.638696	0.594093	0.550005	0.491654
295	0.90826	0.906717	0.884878	0.857333	0.837449	0.794411	0.755896	0.718632	0.679387	0.643842	0.598837	0.554335	0.494836
294.5	0.919677	0.917217	0.894606	0.867384	0.846708	0.802179	0.763276	0.724922	0.685183	0.649355	0.603713	0.558228	0.497961
294	0.930963	0.927678	0.904627	0.876898	0.856178	0.810877	0.770736	0.731176	0.691798	0.654228	0.609196	0.563196	0.501263
293.5	0.942314	0.937562	0.914955	0.886207	0.865255	0.819885	0.777495	0.738018	0.698337	0.660026	0.614512	0.567196	0.505661
293	0.953612	0.949357	0.926093	0.896859	0.875377	0.828778	0.785398	0.744994	0.705688	0.666381	0.620483	0.572652	0.510795
292.5	0.963689	0.959699	0.936706	0.906326	0.884608	0.836899	0.793097	0.750756	0.712526	0.671885	0.625836	0.577322	0.514892
292	0.973993	0.970834	0.947423	0.916013	0.894078	0.846794	0.800794	0.758656	0.719939	0.678555	0.632577	0.583783	0.519938
291.5	0.98547	0.980958	0.956721	0.924635	0.902817	0.854693	0.808797	0.76554	0.726741	0.684737	0.638706	0.58894	0.523694
291	0.995757	0.991448	0.965976	0.933921	0.911376	0.862952	0.816707	0.773169	0.733308	0.691056	0.644985	0.594463	0.528058
290.5	1.00579	1.00149	0.97516	0.943392	0.920168	0.872488	0.824763	0.781855	0.740827	0.698019	0.651552	0.600496	0.533469
290	1.01587	1.01149	0.985015	0.952232	0.928404	0.881118	0.833019	0.788342	0.747665	0.704308	0.65865	0.606606	0.538165
289.5	1.02513	1.02101	0.994416	0.961618	0.937798	0.889262	0.840873	0.79562	0.754403	0.711641	0.665196	0.612465	0.5434
289	1.03438	1.03116	1.00337	0.971587	0.947096	0.898644	0.849474	0.803674	0.761872	0.718711	0.672498	0.619378	0.549243
288.5	1.045	1.04027	1.01257	0.980309	0.956158	0.906442	0.856702	0.811522	0.769791	0.725877	0.678982	0.626015	0.554919
288	1.05448	1.05009	1.02208	0.98968	0.965173	0.915745	0.865434	0.819511	0.777455	0.734083	0.68654	0.633174	0.561101
287.5	1.06427	1.05933	1.0312	0.998077	0.973131	0.92424	0.872983	0.826339	0.784687	0.741539	0.693388	0.639643	0.566761
287	1.07523	1.06884	1.04007	1.00676	0.982789	0.932506	0.881172	0.834314	0.791928	0.748949	0.700419	0.646622	0.573242
286.5	1.08516	1.07953	1.04984	1.01576	0.991389	0.941773	0.890161	0.842089	0.799604	0.75664	0.708189	0.653463	0.579546
286	1.09532	1.08935	1.05995	1.02516	1.00083	0.950821	0.898297	0.850511	0.808655	0.764267	0.716036	0.661096	0.58595
285.5	1.10558	1.09905	1.06984	1.03384	1.00955	0.959587	0.906805	0.858863	0.816868	0.772537	0.723344	0.668473	0.592531
285	1.11569	1.10831	1.07906	1.04234	1.01913	0.968239	0.91532	0.867194	0.825515	0.781545	0.732049	0.676256	0.599526
284.5	1.1259	1.11809	1.08811	1.05209	1.02795	0.977149	0.92442	0.876497	0.834157	0.790926	0.740622	0.684404	0.606836
284	1.13613	1.12751	1.09777	1.06141	1.03691	0.986256	0.933872	0.885521	0.842917	0.799385	0.749326	0.692124	0.614043
283.5	1.14743	1.13834	1.1072	1.0714	1.0469	0.996555	0.942864	0.894871	0.852279	0.808314	0.75867	0.700994	0.62122
283	1.15776	1.14753	1.11762	1.08134	1.05576	1.00695	0.95273	0.90328	0.860913	0.816916	0.766806	0.709306	0.628254
282.5	1.16779	1.15737	1.1276	1.09185	1.06578	1.01728	0.962849	0.912189	0.869592	0.826008	0.775564	0.717933	0.635442
282	1.1792	1.16916	1.13825	1.10248	1.07641	1.02696	0.972844	0.922977	0.878816	0.835804	0.785662	0.727796	0.642921
281.5	1.18977	1.18102	1.1491	1.1127	1.08657	1.03775	0.983188	0.932477	0.888736	0.844933	0.794889	0.736787	0.65115
281	1.20136	1.19246	1.15986	1.12312	1.09681	1.04715	0.9932	0.942824	0.899204	0.854594	0.805029	0.745838	0.659253
280.5	1.21287	1.20262	1.17113	1.13299	1.10728	1.05679	1.00381	0.952705	0.909086	0.864563	0.815224	0.755309	0.667279
280	1.22499	1.21435	1.18222	1.14418	1.11764	1.06743	1.01459	0.9635	0.919464	0.875367	0.826537	0.764653	0.676061
279.5	1.23731	1.22571	1.19464	1.15663	1.12897	1.07855	1.02572	0.974974	0.930391	0.886457	0.837243	0.775064	0.684656
279	1.24991	1.23791	1.20665	1.16845	1.14173	1.08973	1.03764	0.986758	0.941391	0.897407	0.849201	0.785765	0.6941
278.5	1.26352	1.25081	1.21952	1.18158	1.15365	1.1019	1.05011	0.998699	0.952963	0.908957	0.860797	0.797034	0.70293
278	1.27632	1.26339	1.23186	1.19325	1.16613	1.11361	1.06189	1.01025	0.964704	0.920883	0.872638	0.807385	0.712059
277.5	1.28981	1.27784	1.24576	1.20615	1.1797	1.12659	1.07536	1.02271	0.976815	0.933043	0.884759	0.819369	0.72086
277	1.30288	1.29035	1.25851	1.21866	1.19192	1.13848	1.08784	1.03502	0.988649	0.945065	0.897862	0.82942	0.729415
276.5	1.31698	1.30485	1.27224	1.23103	1.20501	1.15225	1.10055	1.04909	1.00057	0.957864	0.910411	0.840942	0.73953
276	1.33206	1.31724	1.28494	1.24423	1.21845	1.1641	1.11346	1.06097	1.0128	0.96979	0.921845	0.851896	0.748393
275.5	1.34558	1.33053	1.30096	1.25805	1.23168	1.17831	1.12803	1.07414	1.02573	0.982868	0.934658	0.862882	0.758333
275	1.35884	1.34444	1.31517	1.27178	1.24545	1.19101	1.14138	1.08711	1.03855	0.996865	0.947128	0.874539	0.768007
274.5	1.37315	1.35842	1.33126	1.28602	1.25976	1.20424	1.15592	1.10048	1.05214	1.01056	0.95968	0.88736	0.777689
274	1.3887	1.37233	1.34567	1.29991	1.27365	1.21768	1.17022	1.11421	1.06522	1.02477	0.97324	0.899586	0.787426
273.5	1.40361	1.38715	1.35984	1.31491	1.28736	1.23212	1.18437	1.12763	1.07991	1.03796	0.987495	0.912101	0.797066
273	1.42015	1.40324	1.37473	1.32966	1.30166	1.24632	1.1981	1.14033	1.09334	1.05171	1.00081	0.924184	0.806676
272.5	1.43596	1.41972	1.39071	1.34461	1.31571	1.26176	1.21265	1.15485	1.10698	1.06648	1.01519	0.937476	0.816567
272	1.45239	1.43566	1.40686	1.36002	1.33111	1.27486	1.22637	1.16935	1.12102	1.08017	1.03032	0.949528	0.827146
271.5	1.46914	1.452	1.42111	1.37479	1.34684	1.29089	1.24034	1.18559	1.13643	1.09426	1.0446	0.963166	0.837533
271	1.48365	1.46847	1.43731	1.39049	1.36146	1.30504	1.25524	1.19906	1.15215	1.10845	1.05852	0.975285	0.847005
270.5	1.49961	1.48065	1.45394	1.40577	1.37727	1.31851	1.27001	1.21305	1.16708	1.12272	1.07234	0.98738	0.857312
270	1.51533	1.49578	1.46959	1.42074	1.39163	1.33182	1.28576	1.22773	1.18093	1.1378	1.08589	0.999255	0.866977
269.5	1.53113	1.50959	1.48522	1.43604	1.40577	1.34563	1.3003	1.24285	1.1953	1.15176	1.10013	1.01165	0.876369
269	1.5467	1.52534	1.5006	1.45154	1.41956	1.3597	1.31527	1.2569	1.20971	1.16575	1.11307	1.02345	0.885229
268.5	1.56252	1.53999	1.51555	1.46555	1.43477	1.37297	1.32958	1.27031	1.22335	1.17972	1.12659	1.03483	0.8939
268	1.57645	1.55308	1.52939	1.47814	1.4484	1.38669	1.34297	1.28289	1.23783	1.19368	1.14122	1.04735	0.903604
267.5	1.59125	1.56687	1.54347	1.49021	1.46145	1.40021	1.35658	1.29584	1.25159	1.20791	1.15407	1.05929	0.912038
267	1.60455	1.58167	1.55659	1.50258	1.475	1.41275	1.3682	1.30958	1.26515	1.22121	1.16785	1.07145	0.920157
266.5	1.61705	1.59547	1.56846	1.51622	1.48851	1.42352	1.3801	1.32277	1.27845	1.23337	1.18145	1.08238	0.928395
266	1.63106	1.60652	1.57993	1.52714	1.49949	1.4359	1.39107	1.33439	1.29095	1.2453	1.19286	1.0931	0.935762
265.5	1.64308	1.61888	1.58998	1.53789	1.51052	1.44627	1.4029	1.34562	1.30233	1.25825	1.20499	1.10371	0.942947
265	1.65407	1.62911	1.60104	1.54827	1.52052	1.45711	1.41475	1.3575	1.31304	1.26969	1.21612	1.11398	0.950325
264.5	1.66181	1.63809	1.61076	1.55905	1.53118	1.46726	1.42405	1.36832	1.32332	1.27974	1.22689	1.12324	0.956871
264	1.66983	1.6447	1.61762	1.5666	1.54158	1.47788	1.43295	1.37841	1.33287	1.29054	1.23656	1.13228	0.962642
263.5	1.67722	1.65433	1.62473	1.57425	1.54932	1.48559	1.44159	1.38723	1.34148	1.30144	1.24562	1.14072	0.969324
263	1.68291	1.65854	1.63003	1.57962	1.55538	1.49196	1.44885	1.39562	1.35105	1.31056	1.25267	1.14791	0.974372
262.5	1.6895	1.66277	1.63499	1.58309	1.56182	1.49858	1.45437	1.40327	1.35808	1.31867	1.26012	1.15464	0.979451
262	1.69336	1.66789	1.63886	1.58694	1.56491	1.50319	1.45923	1.40934	1.36531	1.32535	1.26631	1.16013	0.983596
261.5	1.69169	1.66737	1.64152	1.58963	1.56673	1.50549	1.46263	1.41237	1.37029	1.33096	1.2717	1.16595	0.987093
261	1.69142	1.66664	1.64221	1.59007	1.57032	1.50847	1.46466	1.41568	1.37342	1.33575	1.27601	1.17187	0.991257
260.5	1.68799	1.66598	1.64043	1.59103	1.57025	1.50897	1.46569	1.41849	1.37598	1.33952	1.27964	1.17552	0.993882
260	1.68386	1.66171	1.63943	1.59064	1.56717	1.50931	1.46445	1.4189	1.37786	1.34121	1.28357	1.17754	0.996502
259.5	1.68027	1.65847	1.63562	1.58864	1.56539	1.51013	1.46282	1.41942	1.38019	1.34322	1.28527	1.18063	0.99766
259	1.67589	1.65559	1.63126	1.58515	1.56174	1.50835	1.46219	1.41738	1.38052	1.34415	1.28806	1.18239	0.999202
258.5	1.66939	1.65011	1.62445	1.58054	1.55522	1.50502	1.45889	1.41474	1.37884	1.34294	1.28897	1.18316	0.999634
258	1.65943	1.64454	1.61662	1.57441	1.55016	1.50113	1.455	1.4134	1.37687	1.34192	1.28866	1.18285	1.00026
257.5	1.6529	1.63614	1.60974	1.567	1.54435	1.49517	1.4513	1.409	1.37401	1.33878	1.28722	1.18295	1.00062
257	1.64165	1.62698	1.60107	1.55899	1.53838	1.48795	1.44705	1.40417	1.36965	1.33682	1.2857	1.18127	1.00034
256.5	1.62885	1.6143	1.58912	1.55034	1.52988	1.48006	1.44214	1.39878	1.36526	1.33207	1.28335	1.17918	0.999434
256	1.61862	1.60155	1.57596	1.54011	1.52159	1.47305	1.43815	1.39183	1.35974	1.32639	1.27861	1.17601	0.997784
255.5	1.60757	1.58669	1.5663	1.52976	1.51112	1.46171	1.43181	1.38476	1.35458	1.32271	1.27406	1.1733	0.995866
255	1.5964	1.57264	1.55434	1.51716	1.49943	1.4537	1.42317	1.3784	1.34824	1.31673	1.27026	1.17098	0.994371
254.5	1.58065	1.56047	1.54082	1.50574	1.48919	1.4446	1.41407	1.37215	1.34198	1.31076	1.26573	1.16825	0.99251
254	1.56566	1.54733	1.52827	1.49283	1.47849	1.43472	1.40574	1.36417	1.33442	1.30443	1.26103	1.16517	0.990883
253.5	1.55067	1.53442	1.51404	1.48072	1.46738	1.42722	1.39614	1.3554	1.32776	1.29974	1.25738	1.16208	0.9894
253	1.53557	1.52136	1.50077	1.46968	1.4566	1.41728	1.38714	1.348	1.32133	1.29403	1.25253	1.15894	0.988324
252.5	1.5206	1.50772	1.48649	1.45755	1.44519	1.40854	1.37768	1.3405	1.31386	1.28769	1.24801	1.15713	0.986256
252	1.50461	1.49457	1.47317	1.44402	1.4333	1.39901	1.36853	1.33294	1.30723	1.28223	1.24316	1.15426	0.984037
251.5	1.48859	1.48003	1.45842	1.43277	1.41953	1.38924	1.35877	1.32424	1.30024	1.27558	1.23823	1.1503	0.981955
251	1.4734	1.46436	1.44294	1.4199	1.408	1.37852	1.34938	1.31645	1.2942	1.2697	1.23245	1.14718	0.981166
250.5	1.45736	1.44981	1.42854	1.40629	1.39554	1.36963	1.34007	1.30798	1.28816	1.26446	1.22915	1.1458	0.980818
250	1.4404	1.43432	1.41456	1.39438	1.38499	1.35987	1.33126	1.29967	1.28023	1.25886	1.22458	1.14235	0.979849
249.5	1.4255	1.41867	1.40198	1.38236	1.37397	1.34913	1.32135	1.29262	1.27362	1.2535	1.22055	1.1397	0.978442
249	1.40911	1.40264	1.38802	1.36911	1.3626	1.33867	1.31105	1.2841	1.26774	1.24921	1.21713	1.13753	0.976933
248.5	1.39455	1.3892	1.37301	1.35588	1.35146	1.32939	1.30312	1.27687	1.26231	1.24445	1.21401	1.13651	0.976254
248	1.37802	1.37416	1.35957	1.34372	1.33995	1.31902	1.29484	1.26813	1.25723	1.2401	1.21108	1.13454	0.975965
247.5	1.36169	1.35949	1.34524	1.33051	1.32831	1.30765	1.28571	1.26097	1.25159	1.2354	1.20802	1.13287	0.975056
247	1.34741	1.34641	1.33195	1.31698	1.31635	1.29748	1.27727	1.25385	1.24601	1.23102	1.20502	1.13125	0.974551
246.5	1.33243	1.33258	1.31799	1.30502	1.30465	1.28817	1.26888	1.24651	1.23998	1.22709	1.20286	1.13028	0.974321
246	1.316	1.31837	1.30532	1.29277	1.29375	1.27913	1.26108	1.24047	1.23474	1.22384	1.20063	1.12996	0.974067
245.5	1.30441	1.30477	1.29294	1.28072	1.28299	1.27004	1.25277	1.23585	1.23117	1.22086	1.19917	1.12841	0.974729
245	1.29219	1.29275	1.2811	1.26974	1.27203	1.26204	1.24665	1.22935	1.22703	1.21865	1.19695	1.12936	0.975272
244.5	1.27935	1.27945	1.26817	1.25898	1.26212	1.25381	1.24004	1.22395	1.22442	1.21634	1.1962	1.12943	0.975738
244	1.26787	1.26946	1.2572	1.2498	1.2546	1.2468	1.23499	1.22	1.22136	1.216	1.19622	1.13162	0.976728
243.5	1.25472	1.25878	1.24633	1.24034	1.24558	1.23868	1.23002	1.21576	1.21825	1.21498	1.19664	1.13337	0.978739
243	1.24306	1.24626	1.23544	1.23178	1.23791	1.2326	1.22479	1.2133	1.21677	1.21334	1.19761	1.13406	0.980093
242.5	1.23228	1.23367	1.22385	1.22175	1.23082	1.22597	1.22053	1.21038	1.21651	1.21262	1.19897	1.13554	0.981686
242	1.2215	1.22267	1.2142	1.21312	1.22223	1.22043	1.2165	1.20659	1.21521	1.21229	1.19994	1.1379	0.984336
241.5	1.20873	1.21236	1.20567	1.20453	1.21605	1.21586	1.2134	1.20449	1.21396	1.21455	1.20268	1.13985	0.987151
241	1.19858	1.20249	1.19682	1.1959	1.21066	1.21141	1.21063	1.20216	1.21413	1.21586	1.20519	1.14311	0.990014
240.5	1.18984	1.19292	1.18972	1.18886	1.20571	1.208	1.20744	1.20195	1.21538	1.21851	1.20821	1.1464	0.99335
240	1.1791	1.18495	1.18299	1.1815	1.20133	1.20422	1.2049	1.20275	1.21709	1.22273	1.21249	1.15271	0.997016
239.5	1.16887	1.17811	1.17547	1.17615	1.19659	1.20226	1.20304	1.2037	1.21917	1.22666	1.21841	1.15884	1.00077
239	1.15963	1.17017	1.16842	1.17125	1.1934	1.19868	1.2024	1.20487	1.22158	1.23139	1.22471	1.16393	1.00448
238.5	1.15189	1.16226	1.16246	1.16635	1.19003	1.19766	1.20288	1.20597	1.22536	1.2362	1.23251	1.17083	1.00924
238	1.14347	1.15423	1.15505	1.16267	1.18751	1.19649	1.20223	1.20806	1.22956	1.24142	1.24052	1.17851	1.01352
237.5	1.13439	1.14666	1.14972	1.15853	1.1852	1.19553	1.20361	1.21177	1.23446	1.24848	1.24906	1.18666	1.0178
237	1.12624	1.13927	1.14405	1.1544	1.1837	1.1954	1.20504	1.21521	1.24037	1.25629	1.25879	1.1947	1.02226
236.5	1.11823	1.1317	1.13927	1.15193	1.18322	1.19638	1.20783	1.21911	1.24713	1.26408	1.26891	1.20277	1.02663
236	1.11096	1.12541	1.13491	1.14968	1.18321	1.19811	1.21105	1.22385	1.25423	1.27303	1.27936	1.21103	1.03088
235.5	1.10363	1.11891	1.13101	1.14745	1.18499	1.19961	1.21502	1.23072	1.26211	1.28379	1.29105	1.22089	1.03651
235	1.09617	1.11403	1.12826	1.14657	1.18596	1.20213	1.22128	1.23639	1.26992	1.29526	1.30451	1.22932	1.03965
234.5	1.08991	1.10829	1.12662	1.14611	1.18826	1.20528	1.2266	1.24486	1.28017	1.30571	1.31486	1.23796	1.04269
234	1.08395	1.10457	1.12498	1.14751	1.19078	1.21105	1.23314	1.25327	1.29276	1.31861	1.32847	1.24791	1.0463
233.5	1.07675	1.10011	1.123	1.14786	1.19336	1.21714	1.24044	1.26112	1.30482	1.33023	1.34128	1.25675	1.04869
233	1.06991	1.09698	1.12145	1.14919	1.19719	1.22278	1.24811	1.27085	1.31425	1.34219	1.35438	1.2642	1.04938
232.5	1.06262	1.09328	1.12103	1.15038	1.20068	1.22847	1.25561	1.27842	1.32533	1.35499	1.36631	1.2708	1.04918
232	1.05641	1.08908	1.12105	1.15149	1.20389	1.23445	1.26195	1.28762	1.33514	1.36534	1.37871	1.27782	1.04683
231.5	1.04998	1.08522	1.12006	1.15354	1.20818	1.2414	1.26841	1.29468	1.34658	1.37758	1.39166	1.28515	1.04473
231	1.04391	1.08113	1.119	1.15661	1.21344	1.24859	1.27572	1.30208	1.35705	1.39044	1.40628	1.29146	1.04145
230.5	1.03665	1.07743	1.11978	1.15863	1.21831	1.25508	1.28314	1.31214	1.36921	1.40193	1.41952	1.29712	1.03667
230	1.03122	1.07393	1.11957	1.1608	1.22359	1.26024	1.29144	1.32155	1.37975	1.41352	1.43546	1.30175	1.03169
229.5	1.02359	1.07092	1.11822	1.16302	1.22988	1.26709	1.30155	1.3309	1.38783	1.42615	1.44923	1.30647	1.02468
229	1.01585	1.0661	1.11643	1.16402	1.23327	1.2727	1.30716	1.33953	1.40077	1.43688	1.46686	1.30996	1.01674
228.5	1.00984	1.06335	1.11828	1.16596	1.23889	1.27944	1.31525	1.3487	1.41207	1.44907	1.48252	1.31343	1.00771
228	1.00206	1.05904	1.11709	1.16398	1.24074	1.28444	1.32358	1.35884	1.42459	1.46207	1.49912	1.31405	0.996504
227.5	0.995517	1.05389	1.11614	1.16309	1.24616	1.2912	1.33043	1.36906	1.43711	1.47348	1.51673	1.31441	0.984408
227	0.988251	1.05011	1.11574	1.1631	1.24999	1.29773	1.33675	1.3785	1.44892	1.49045	1.53274	1.31614	0.970445
226.5	0.980455	1.04667	1.11788	1.16528	1.25455	1.3061	1.34541	1.38967	1.45846	1.51113	1.55013	1.31607	0.954593
226	0.974364	1.04257	1.11841	1.17009	1.26495	1.31422	1.35529	1.40571	1.48204	1.53735	1.57634	1.31778	0.938641
225.5	0.96908	1.03886	1.11893	1.17537	1.27212	1.32342	1.36518	1.42541	1.50619	1.55854	1.60291	1.32236	0.920865
225	0.963669	1.03393	1.12178	1.18206	1.27827	1.33562	1.37693	1.45152	1.53458	1.59103	1.63849	1.32196	0.901582
224.5	0.955268	1.03196	1.12281	1.18743	1.28718	1.35018	1.39673	1.47372	1.5678	1.62742	1.6834	1.32372	0.88219
224	0.951284	1.03029	1.12527	1.19638	1.29923	1.37153	1.41564	1.50704	1.60501	1.67156	1.73698	1.3199	0.860299
223.5	0.946308	1.02737	1.13028	1.206	1.31826	1.3948	1.43529	1.53738	1.6579	1.72617	1.79583	1.3156	0.837411
223	0.940084	1.02664	1.13653	1.22189	1.33539	1.42526	1.46038	1.57758	1.7051	1.78881	1.8541	1.31077	0.813092
222.5	0.935293	1.02996	1.14689	1.23841	1.35936	1.45313	1.49396	1.62991	1.75525	1.88504	1.91323	1.30141	0.785568
222	0.931707	1.03308	1.16068	1.25635	1.38097	1.49682	1.53637	1.69244	1.83207	2.00224	1.98539	1.29018	0.755192
221.5	0.930779	1.03895	1.17809	1.27904	1.41285	1.52338	1.57535	1.76465	1.93346	2.10633	2.09946	1.26792	0.723042
221	0.928271	1.04197	1.19696	1.30047	1.44592	1.57001	1.64038	1.8695	2.03756	2.28446	2.27984	1.23723	0.68804
220.5	0.928917	1.05328	1.21864	1.3215	1.48613	1.61509	1.70912	1.97193	2.15884	2.5874	2.48411	1.21259	0.648965
220	0.929051	1.05602	1.24158	1.35611	1.52598	1.66955	1.80199	2.17875	2.29368	2.90069	2.77046	1.17607	0.609003

## Sheet: Supplementary figure 83
XYDATA
800	0.247919
799	0.234798
798	0.222973
797	0.0946466
796	0.00892487
795	-0.0612021
794	-0.0935932
793	-0.0933922
792	-0.0842392
791	-0.125579
790	-0.114069
789	-0.0998339
788	-0.0851162
787	-0.109423
786	-0.0812287
785	-0.0492342
784	-0.106323
783	-0.0427596
782	-0.0487999
781	-0.0472334
780	0.0527703
779	0.0825673
778	0.120473
777	0.160531
776	0.111873
775	0.102659
774	0.0857126
773	0.0955216
772	0.106671
771	0.0928642
770	0.113731
769	0.0850298
768	0.100103
767	0.0619617
766	0.071867
765	0.0698806
764	0.0506037
763	0.0546824
762	0.037165
761	0.020113
760	0.029267
759	0.037472
758	0.0355287
757	0.0302292
756	0.00916426
755	0.00980008
754	-0.0050124
753	0.00293256
752	-0.0106766
751	-0.000337855
750	-0.0168351
749	-0.0123459
748	-0.0100072
747	-0.0202518
746	0.0034839
745	0.0240976
744	0.0513093
743	0.0415484
742	0.060859
741	0.0617998
740	0.0333026
739	0.0142704
738	-0.0154878
737	0.00473695
736	-0.0305732
735	-0.0368384
734	-0.0670837
733	-0.0770689
732	-0.0638648
731	-0.0774402
730	-0.0799411
729	-0.0979618
728	-0.109777
727	-0.131364
726	-0.134571
725	-0.104664
724	-0.105732
723	-0.112482
722	-0.0931223
721	-0.109422
720	-0.0995536
719	-0.0842004
718	-0.0822795
717	-0.0694968
716	-0.0780373
715	-0.0498131
714	-0.0371215
713	-0.00830935
712	0.0395756
711	0.0867218
710	0.0893117
709	0.088728
708	0.0692544
707	0.0458838
706	0.0448029
705	0.0409049
704	0.0476757
703	0.050184
702	0.0629419
701	0.0659564
700	0.0568876
699	0.0630781
698	0.0675376
697	0.0289818
696	-0.000563626
695	-0.0307152
694	-0.011264
693	-0.0506586
692	-0.029113
691	-0.035895
690	-0.0685777
689	-0.0600501
688	-0.0437514
687	-0.0429782
686	-0.0341358
685	-0.0349056
684	-0.038096
683	-0.0607046
682	-0.0402962
681	-0.0138807
680	-0.00575282
679	0.0245391
678	0.0187476
677	0.0370723
676	0.0254936
675	0.0500867
674	0.0682749
673	0.053346
672	0.0527836
671	0.0470815
670	0.0733621
669	0.0668563
668	0.0823896
667	0.0657296
666	0.0359673
665	0.0468875
664	0.0135451
663	0.000309134
662	-0.00258971
661	0.000492295
660	0.00353958
659	0.010975
658	0.0170783
657	0.0136019
656	0.0120229
655	0.0180895
654	0.00501591
653	0.00367897
652	0.0035441
651	0.0094995
650	0.00565777
649	-8.32222e-06
648	0.00670706
647	0.00979188
646	0.00776442
645	0.00461492
644	0.00559784
643	-0.0109985
642	-0.0266899
641	-0.0154857
640	-0.0148428
639	-0.02095
638	-0.00968398
637	-0.0172982
636	-0.0163888
635	-0.00530948
634	0.00641372
633	0.0145296
632	0.0238899
631	0.0260598
630	0.0218994
629	0.0175249
628	0.0198873
627	0.0113572
626	0.0193983
625	0.0207347
624	0.0246007
623	0.026094
622	0.0214796
621	0.0250364
620	0.016629
619	0.011989
618	0.0108261
617	0.0091925
616	0.00706865
615	0.00535222
614	0.00358997
613	0.00300177
612	0.00209347
611	0.000849298
610	-0.00268802
609	-0.00111171
608	-0.00150145
607	-0.00406042
606	-0.00645561
605	-0.00883329
604	-0.00321489
603	-0.00519897
602	-0.00646897
601	-0.00406561
600	-0.00160506
599	-0.00450358
598	-0.00207827
597	-0.00421117
596	-0.00697613
595	-0.00500671
594	-0.00417786
593	-0.000452212
592	0.000723496
591	0.00409094
590	0.0044268
589	0.00446964
588	0.00434061
587	0.00436576
586	0.0026756
585	0.00302407
584	0.00573323
583	0.00647173
582	0.00640629
581	0.00322541
580	0.00375826
579	0.00372273
578	0.00329045
577	0.00394417
576	0.00160353
575	0.00057496
574	-0.00129496
573	-0.00269526
572	-0.00321746
571	-0.00529049
570	-0.00606041
569	-0.00972547
568	-0.0110564
567	-0.00839123
566	-0.0135993
565	-0.00629251
564	-0.00934119
563	-0.0106664
562	-0.00757319
561	-0.00775552
560	-0.012939
559	-0.0120413
558	-0.0146043
557	-0.0179226
556	-0.0165093
555	-0.0105691
554	-0.00952554
553	-0.00809744
552	-0.00943791
551	-0.0133984
550	-0.0107587
549	-0.0138109
548	-0.0140427
547	-0.0165024
546	-0.0192731
545	-0.0175889
544	-0.0162938
543	-0.0155752
542	-0.0120224
541	-0.0142205
540	-0.0156538
539	-0.0170692
538	-0.0124037
537	-0.00219694
536	-0.000123135
535	0.00250379
534	0.0043136
533	0.00342955
532	0.00812149
531	0.00909267
530	0.0125025
529	0.00921041
528	0.010177
527	0.0103085
526	0.00961423
525	0.0150585
524	0.0134868
523	0.015078
522	0.0123306
521	0.0106055
520	-0.00819072
519	-0.00603996
518	-0.00348468
517	0.00332873
516	0.00238264
515	0.000392564
514	0.00601285
513	0.00436739
512	0.00227361
511	0.00185539
510	0.0097181
509	0.0126374
508	0.0152871
507	0.0123904
506	0.0103858
505	0.0144572
504	0.0172106
503	0.0183926
502	0.0168985
501	0.0223786
500	0.0267011
499	0.0296869
498	0.0310282
497	0.0262967
496	0.031033
495	0.0382542
494	0.0384195
493	0.0401449
492	0.0443747
491	0.0531522
490	0.0606174
489	0.0653773
488	0.0696122
487	0.0747991
486	0.0808088
485	0.0838419
484	0.0938008
483	0.10545
482	0.120021
481	0.14501
480	0.160834
479	0.174048
478	0.191502
477	0.216117
476	0.242931
475	0.267845
474	0.292969
473	0.310984
472	0.340866
471	0.368018
470	0.392668
469	0.417047
468	0.444457
467	0.474772
466	0.50193
465	0.539574
464	0.575863
463	0.61634
462	0.646236
461	0.672759
460	0.714721
459	0.7473
458	0.782142
457	0.823277
456	0.860501
455	0.913979
454	0.950215
453	0.988968
452	1.02061
451	1.0548
450	1.09207
449	1.12616
448	1.15099
447	1.1726
446	1.19
445	1.22115
444	1.24384
443	1.28025
442	1.30432
441	1.32123
440	1.35396
439	1.37677
438	1.39097
437	1.40493
436	1.41561
435	1.41462
434	1.42015
433	1.43432
432	1.43196
431	1.43047
430	1.43549
429	1.43002
428	1.42443
427	1.40825
426	1.40937
425	1.40589
424	1.38888
423	1.37142
422	1.35704
421	1.34157
420	1.32109
419	1.32034
418	1.30766
417	1.2981
416	1.2935
415	1.2762
414	1.26328
413	1.23539
412	1.21669
411	1.1911
410	1.16855
409	1.15471
408	1.13931
407	1.12292
406	1.1093
405	1.09514
404	1.07734
403	1.06761
402	1.05978
401	1.04586
400	1.03777
399	1.03187
398	1.02406
397	1.02341
396	1.02278
395	1.0251
394	1.02951
393	1.03694
392	1.04442
391	1.05621
390	1.06693
389	1.08055
388	1.0995
387	1.11906
386	1.13899
385	1.16744
384	1.1904
383	1.21219
382	1.23855
381	1.26462
380	1.29072
379	1.3176
378	1.33722
377	1.35128
376	1.36158
375	1.37161
374	1.37411
373	1.37676
372	1.37259
371	1.36004
370	1.24394
369	1.23228
368	1.21958
367	1.20039
366	1.18266
365	1.1597
364	1.13794
363	1.11067
362	1.08596
361	1.06661
360	1.05226
359	1.03762
358	1.01034
357	0.968446
356	0.92937
355	0.891734
354	0.859055
353	0.826762
352	0.796285
351	0.765806
350	0.737529
349	0.706061
348	0.674742
347	0.64488
346	0.616521
345	0.589267
344	0.563836
343	0.538757
342	0.51253
341	0.488787
340	0.46565
339	0.444348
338	0.423074
337	0.402921
336	0.383724
335	0.36525
334	0.348622
333	0.332082
332	0.315807
331	0.300206
330	0.284293
329	0.270261
328	0.256881
327	0.244372
326	0.232197
325	0.221087
324	0.210129
323	0.199876
322	0.190423
321	0.181146
320	0.172364
319	0.164656
318	0.156334
317	0.148981
316	0.143004
315	0.136877
314	0.13218
313	0.126759
312	0.121686
311	0.116865
310	0.112841
309	0.109084
308	0.10638
307	0.103344
306	0.0999228
305	0.0979638
304	0.0968074
303	0.0955831
302	0.0953825
301	0.0961977
300	0.0973783
299	0.0989328
298	0.101202
297	0.104356
296	0.108429
295	0.113126
294	0.118553
293	0.124766
292	0.131121
291	0.138913
290	0.147772
289	0.156477
288	0.164703
287	0.174335
286	0.183236
285	0.192282
284	0.20174
283	0.212261
282	0.221589
281	0.232264
280	0.242323
279	0.253645
278	0.265111
277	0.276676
276	0.289156
275	0.302293
274	0.316285
273	0.332081
272	0.349027
271	0.365188
270	0.384019
269	0.402913
268	0.422818
267	0.441945
266	0.462063
265	0.48182
264	0.501706
263	0.520767
262	0.540937
261	0.560232
260	0.578791
259	0.596707
258	0.614149
257	0.630401
256	0.645372
255	0.661461
254	0.675319
253	0.690095
252	0.704247
251	0.719058
250	0.733313
249	0.747183
248	0.761937
247	0.77758
246	0.792187
245	0.806417
244	0.820411
243	0.833226
242	0.846645
241	0.856525
240	0.866586
239	0.874542
238	0.88292
237	0.888002
236	0.890562
235	0.891624
234	0.890701
233	0.889865
232	0.88994
231	0.889829
230	0.888672
229	0.889951
228	0.894113
227	0.897654
226	0.902635
225	0.921648
224	0.940616
223	0.9716
222	0.987832
221	1.07642
220	1.17698
219	1.61494
218	7
217	7
216	-1.04169
215	-0.503717
214	-0.609772
213	-0.72348
212	-0.706537
211	-0.792703
210	-0.493407
209	-0.248313
208	-0.0929672
207	-0.16055
206	-0.151334
205	-0.149899
204	-0.135613
203	-0.131621
202	-0.201814
201	-0.03911
200	0.21196

## Sheet: Supplementary figure 84
Wavelength (nm)	1mM	10 mM
650	0.000627413	0.00527736
649.5	0.00390048	0.00397822
649	0.005484	0.00273699
648.5	0.00581956	0.00171913
648	0.00231094	-0.00944136
647.5	0.00284766	-0.0110942
647	0.00642576	-0.0118441
646.5	-0.0022003	-0.0153718
646	-0.00354895	-0.016351
645.5	-0.00352376	-0.0235652
645	-0.00310516	-0.0263389
644.5	-0.00962397	-0.0336024
644	-0.013152	-0.0372314
643.5	-0.0101428	-0.0395812
643	-0.00232239	-0.0394039
642.5	-0.00730728	-0.0319639
642	-0.00911918	-0.0328266
641.5	-0.00890087	-0.0361757
641	-0.00118565	-0.0206031
640.5	-0.0054656	-0.0177737
640	-0.00435733	-0.0175876
639.5	0.00161627	-0.0113085
639	0.0058034	-0.00647235
638.5	0.00368809	-0.0106478
638	0.00259411	-0.012404
637.5	-0.00863842	-0.0225922
637	-0.0107356	-0.0213325
636.5	-0.00283027	-0.0167119
636	-5.36001e-05	-0.0129681
635.5	0.000495962	-0.00733046
635	-0.00129705	-0.00900364
634.5	-0.000972241	-0.0136528
634	0.000136298	-0.00749853
633.5	-0.00323552	-0.00399661
633	-0.00135826	-0.00427097
632.5	-0.00731863	-0.00773194
632	-0.00374037	-0.000951546
631.5	0.0030924	0.00550217
631	0.00724508	0.0118479
630.5	0.000390879	0.0042214
630	-0.00298124	-8.76796e-05
629.5	0.000232672	0.009041
629	0.00240619	0.0113947
628.5	0.00568499	0.0165659
628	0.00873257	0.0193317
627.5	0.00466976	0.0150334
627	0.00384564	0.0184142
626.5	-0.0017919	0.00971158
626	0.000234758	0.0137263
625.5	-0.00223665	0.0106325
625	-0.00708391	0.00451967
624.5	-0.00539681	0.00395412
624	-0.00299834	0.00474891
623.5	0.000132984	0.00719993
623	-0.00160871	0.00378999
622.5	-0.000661991	0.000808054
622	-0.00221018	-0.00217757
621.5	0.00173973	-0.000172864
621	0.000468014	-0.00402803
620.5	0.00734705	0.00168763
620	0.00707723	0.00146555
619.5	0.0101879	0.00522052
619	0.00731255	0.00279742
618.5	0.00837658	0.00448483
618	0.0085128	0.00344207
617.5	0.00620587	0.00119635
617	0.00480657	0.00108919
616.5	0.004913	-0.000511083
616	0.00463483	-0.00316359
615.5	0.00183006	-0.00502726
615	-0.00113243	-0.00795408
614.5	0.00434305	0.000251871
614	0.00550822	0.00140215
613.5	0.0045135	-0.00160657
613	0.00523016	0.00110461
612.5	0.00256158	-0.0013627
612	0.00283646	-0.000520493
611.5	0.00574396	0.00262486
611	-0.00244705	-0.00628381
610.5	0.00538668	0.00453474
610	0.00582885	0.00472306
609.5	0.00813556	0.00694861
609	0.00946539	0.00922524
608.5	0.00637653	0.00627516
608	0.00416426	0.00502422
607.5	0.000291609	0.000461017
607	0.000891311	0.000876315
606.5	0.000740725	0.00201755
606	-0.000882546	0.00207171
605.5	-0.00223285	0.00185359
605	-0.00271172	0.00345509
604.5	-0.0104672	-0.00380147
604	-0.0121808	-0.00493969
603.5	-0.0105908	-0.00406072
603	-0.00786329	-0.00170865
602.5	-0.00559669	0.00129499
602	-0.0046543	0.00248204
601.5	-0.000187096	0.00761893
601	0.000536899	0.00774432
600.5	0.00373394	0.0113919
600	0.00759051	0.0143614
599.5	0.00455389	0.0120696
599	0.00422079	0.0109937
598.5	0.00255279	0.00865742
598	0.00173062	0.00828881
597.5	-0.000373435	0.00636251
597	0.000991078	0.00679285
596.5	0.00423584	0.0100919
596	0.00640734	0.0107644
595.5	0.00492286	0.0064002
595	0.00603535	0.00833932
594.5	0.00216977	0.0020128
594	0.00100543	-0.0008053
593.5	0.000511565	-0.00219268
593	-0.00257978	-0.00276611
592.5	-0.00277336	-0.00462074
592	0.000344741	-0.00163689
591.5	0.00104171	-0.00107693
591	0.00327518	0.00229882
590.5	0.00446479	0.00279105
590	0.00474269	0.0044785
589.5	0.00873417	0.00766793
589	0.00646941	0.00545652
588.5	0.0080347	0.00898422
588	0.00555056	0.0084597
587.5	0.0024148	0.00165601
587	0.00109171	-0.00203571
586.5	0.00146141	-0.00275965
586	0.000463388	-0.00359079
585.5	0.000288371	-0.00531037
585	0.0017609	-0.00255375
584.5	-0.0008383	-0.00573077
584	-0.00438058	-0.0114482
583.5	-0.00777893	-0.0156844
583	-0.00794245	-0.0159059
582.5	-0.00520308	-0.0131589
582	-0.00415637	-0.0115099
581.5	-0.00484148	-0.0124063
581	-0.00428578	-0.0113087
580.5	-0.00420687	-0.0119681
580	-0.00525256	-0.0135371
579.5	-0.00729882	-0.0142211
579	-0.00713205	-0.014059
578.5	-0.00748063	-0.0144278
578	-0.0077415	-0.0130128
577.5	-0.00853407	-0.0131754
577	-0.00515232	-0.0112873
576.5	-0.00507847	-0.0105028
576	-0.00688941	-0.0122213
575.5	-0.00763952	-0.0126146
575	-0.00961146	-0.0151958
574.5	-0.0109506	-0.0160049
574	-0.0122301	-0.0182026
573.5	-0.014969	-0.0207204
573	-0.0129864	-0.0178478
572.5	-0.0130519	-0.0190528
572	-0.0111577	-0.017921
571.5	-0.0125256	-0.0164511
571	-0.0092781	-0.010142
570.5	-0.010481	-0.0114681
570	-0.0108071	-0.0113413
569.5	-0.0121641	-0.0130028
569	-0.0144143	-0.016161
568.5	-0.0130961	-0.0156647
568	-0.00700467	-0.00563054
567.5	0.00254226	0.00607781
567	0.00136482	0.0078842
566.5	-0.0026144	0.00257808
566	-0.00553512	-0.000531822
565.5	-8.02594e-05	0.00384786
565	-0.000150827	0.00297937
564.5	-0.00303117	-0.00126403
564	-0.00225731	0.00023153
563.5	-0.000643156	0.00132425
563	0.0034036	0.00674576
562.5	0.0044281	0.00725557
562	0.00598469	0.00656436
561.5	0.00750829	0.00663728
561	0.00636605	0.00464811
560.5	0.00847115	0.00699508
560	0.00611403	0.00469767
559.5	0.00787744	0.00718486
559	0.00812103	0.0076516
558.5	0.0125135	0.00834299
558	0.0139361	0.0105063
557.5	0.0123113	0.00985068
557	0.0131679	0.0113486
556.5	0.0148999	0.0152658
556	0.0142236	0.0128708
555.5	0.0137782	0.00741161
555	0.0134763	0.00638466
554.5	0.0114853	0.00534628
554	0.0101182	0.00394914
553.5	0.00874891	0.00486375
553	0.00949261	0.00362344
552.5	0.0118937	0.00812301
552	0.00982999	0.00608844
551.5	0.00816637	0.00226651
551	0.0111861	0.00363069
550.5	0.0132508	0.0059814
550	0.0120266	0.00353509
549.5	0.00740128	0.000266723
549	0.00803338	9.33813e-05
548.5	0.0080623	0.00226987
548	0.0090138	0.00457399
547.5	0.00780404	0.00191124
547	0.00592471	-0.0014372
546.5	0.00422697	-0.000900451
546	0.00374304	-0.00132475
545.5	0.00255955	-0.00147034
545	-0.00032306	-0.00128311
544.5	-0.000487576	0.000542063
544	0.000994721	0.000770396
543.5	0.00181833	-0.000542804
543	0.00196234	0.000716935
542.5	-0.00157648	0.000828351
542	-0.00114898	5.85038e-05
541.5	0.00116838	0.00101855
541	-0.000950483	-0.00215462
540.5	-0.00429929	-0.00726118
540	-0.00394963	-0.00699699
539.5	-0.00102219	-0.000643594
539	-0.0025703	-0.00129055
538.5	-0.000876678	-0.000901968
538	0.00251704	0.00151992
537.5	0.00344384	0.000733535
537	0.00148469	0.000675764
536.5	0.00210654	0.000193552
536	0.000649435	-0.00154614
535.5	-0.000831372	-0.00208481
535	-0.000104891	0.000808417
534.5	-0.00241406	0.000406874
534	-0.00267492	0.00301954
533.5	-0.00236693	0.00486892
533	-0.00353386	0.00410153
532.5	-0.00528455	0.00098397
532	-0.00442758	0.000895134
531.5	-0.00497572	0.000503924
531	-0.0067656	0.00178053
530.5	-0.00673434	0.000204123
530	-0.00745235	-0.000477023
529.5	-0.0073563	-0.00095737
529	-0.00841412	-0.0020086
528.5	-0.00711815	-0.00286709
528	-0.00640374	-0.000270727
527.5	-0.00606023	0.00140284
527	-0.00654663	0.000192525
526.5	-0.00335431	0.00242102
526	-0.00493993	0.00330503
525.5	-0.00573207	0.00397848
525	-0.00668931	0.00407727
524.5	-0.00691695	0.00340064
524	-0.00825995	0.00319404
523.5	-0.00686645	0.00345055
523	-0.00531973	0.00278142
522.5	-0.00774874	2.92247e-05
522	-0.00782656	-0.000171371
521.5	-0.00759399	0.000153232
521	-0.00537107	0.0008794
520.5	-0.00521869	0.000654089
520	-0.00172413	0.00456769
519.5	0.000279199	0.0037673
519	-0.000257357	0.004151
518.5	-0.00132229	0.00190014
518	-0.00369296	0.00206652
517.5	-0.00430734	0.00114243
517	-0.00370155	0.00151638
516.5	-0.00177277	0.00291809
516	-0.000439759	0.00545269
515.5	-0.00113817	0.00680992
515	-0.000658697	0.0071615
514.5	-0.000478381	0.0093503
514	-0.00211998	0.00632001
513.5	0.000222474	0.00984374
513	0.00265441	0.0112158
512.5	0.00135949	0.0100936
512	0.00138842	0.00827211
511.5	0.00140011	0.00718578
511	0.000544158	0.00574428
510.5	-0.000550671	0.00469315
510	-0.000457247	0.00461221
509.5	-0.00141166	0.00301745
509	0.000985328	0.00589961
508.5	0.00156293	0.00849647
508	0.00400365	0.0100157
507.5	0.00143027	0.00889449
507	0.00130245	0.00693254
506.5	0.00316193	0.00928311
506	0.000815055	0.00490576
505.5	0.000158494	0.00574534
505	0.00349227	0.00773317
504.5	0.00403879	0.00895152
504	0.00377373	0.00924769
503.5	0.00342474	0.00885321
503	0.00268524	0.00741301
502.5	0.00381026	0.00830503
502	0.00451935	0.00726408
501.5	0.00535631	0.00775578
501	0.00746214	0.0121996
500.5	0.0113537	0.0164196
500	0.0117239	0.0163273
499.5	0.012514	0.0175212
499	0.0115511	0.0163665
498.5	0.0105662	0.0148888
498	0.0116493	0.0182594
497.5	0.0073821	0.013236
497	0.00564603	0.00950625
496.5	0.00546701	0.00926745
496	0.00568662	0.00995151
495.5	0.00427539	0.00970153
495	0.00429178	0.0110522
494.5	0.00332243	0.00876947
494	0.00239615	0.0061029
493.5	0.00243022	0.00671676
493	0.00348227	0.00583041
492.5	0.00485695	0.00652206
492	0.00563675	0.00869298
491.5	0.0065532	0.0087415
491	0.00737404	0.00936712
490.5	0.00792249	0.01025
490	0.00868671	0.011943
489.5	0.00906399	0.0120594
489	0.00809035	0.0100799
488.5	0.0074307	0.00853997
488	0.00838104	0.00865259
487.5	0.00789555	0.00869148
487	0.00794422	0.00805261
486.5	0.0075519	0.00803961
486	0.00884503	0.00978055
485.5	0.00770192	0.00897936
485	0.00613285	0.00577602
484.5	0.00238963	0.0014607
484	0.00238311	0.00147523
483.5	0.00183884	0.000804007
483	0.00242713	0.000800032
482.5	0.00340066	0.000934001
482	0.00394625	0.000515123
481.5	0.00722964	0.00394706
481	0.010334	0.00851338
480.5	0.0118986	0.0106347
480	0.0134812	0.0124349
479.5	0.0137903	0.0120644
479	0.0128837	0.0104455
478.5	0.0134254	0.0108082
478	0.014201	0.012279
477.5	0.0143411	0.0121187
477	0.0125896	0.0118801
476.5	0.0103998	0.00961372
476	0.0066032	0.00443272
475.5	0.00414315	0.00115546
475	0.00358371	0.00129793
474.5	0.00276811	-8.18471e-06
474	0.00441028	0.0012645
473.5	0.00447099	0.00114831
473	0.0032123	3.25976e-05
472.5	0.00299452	0.000554105
472	0.00314049	0.00141302
471.5	0.00292103	0.000516964
471	0.00180528	-0.000977621
470.5	0.00425312	0.00193973
470	0.00323696	0.00138085
469.5	0.00458679	0.0031089
469	0.00459443	0.00342709
468.5	0.00634189	0.00509882
468	0.00681904	0.00571023
467.5	0.00764713	0.0054379
467	0.00779364	0.00632964
466.5	0.00695779	0.00515795
466	0.0049948	0.00297118
465.5	0.00522862	0.00451791
465	0.00401889	0.00439867
464.5	0.00474258	0.00665783
464	0.0022579	0.00301311
463.5	0.00335619	0.00384835
463	0.00317455	0.00340876
462.5	0.00368992	0.00446073
462	0.00442429	0.00535976
461.5	0.00532515	0.00681259
461	0.00513941	0.00651324
460.5	0.00500925	0.00684822
460	0.006358	0.00833237
459.5	0.0077817	0.0109983
459	0.0077307	0.0108299
458.5	0.00645052	0.00997047
458	0.00538452	0.00768792
457.5	0.00611108	0.00844557
457	0.00619286	0.00924037
456.5	0.00656181	0.0103523
456	0.00581073	0.00915996
455.5	0.00597578	0.00934673
455	0.00750663	0.0112031
454.5	0.00457617	0.0083719
454	0.0056312	0.00893715
453.5	0.00536886	0.00830281
453	0.00597712	0.00834447
452.5	0.00460497	0.00655896
452	0.00341151	0.00529977
451.5	0.00352777	0.00591732
451	0.00341937	0.00560598
450.5	0.00358174	0.00635738
450	0.0049946	0.00765047
449.5	0.00382437	0.00584239
449	0.00308869	0.00419456
448.5	0.000943264	0.000661326
448	0.00151708	0.00163705
447.5	0.00129579	0.00169138
447	0.00250482	0.00361578
446.5	0.00279025	0.00445731
446	0.00321521	0.00457642
445.5	0.00288536	0.00361851
445	0.00301801	0.00379113
444.5	0.00285254	0.00291257
444	0.00270235	0.00323256
443.5	0.00384828	0.00400048
443	0.00383265	0.00373286
442.5	0.00508638	0.00444256
442	0.00504243	0.00501521
441.5	0.00331786	0.00229443
441	0.00412256	0.00359066
440.5	0.00422301	0.00302045
440	0.00362247	0.00205548
439.5	0.00391528	0.00232685
439	0.00408513	0.00213514
438.5	0.00368174	0.000977644
438	0.00294594	0.000393547
437.5	0.00321895	0.00102046
437	0.00236027	0.000923823
436.5	0.00262798	0.00172834
436	0.00264295	0.0013886
435.5	0.000920452	-0.00113128
435	0.00122228	-0.000831272
434.5	0.000662831	-0.000385707
434	0.000151835	-0.000619057
433.5	0.00022038	-0.00136036
433	-0.000177082	-0.00116785
432.5	-3.11347e-05	-0.00156846
432	-0.000159729	-0.00118374
431.5	-9.46215e-05	-0.00104261
431	0.00087038	-0.000121374
430.5	0.000286077	-0.001186
430	-0.000879503	-0.00220834
429.5	-0.000902811	-0.00238995
429	0.000169622	-0.00104308
428.5	0.00122627	0.000378842
428	0.00145684	0.000435811
427.5	0.000151277	-0.00158777
427	-0.000280333	-0.00162862
426.5	-0.000651928	-0.00199445
426	-0.000741208	-0.0018153
425.5	0.000875843	0.00187876
425	0.00186211	0.00265943
424.5	0.00101571	0.00221915
424	0.00140133	0.0030512
423.5	0.00290533	0.00500397
423	0.00208403	0.00476007
422.5	0.0035024	0.00621225
422	0.00353796	0.00571025
421.5	0.00294532	0.0040948
421	0.00332605	0.00460401
420.5	0.0043443	0.00619779
420	0.00522997	0.00413718
419.5	0.00576765	0.00544847
419	0.00638306	0.00595513
418.5	0.00705445	0.00653679
418	0.00627132	0.00644894
417.5	0.00697219	0.00664229
417	0.00586265	0.00573491
416.5	0.00655219	0.00664774
416	0.00703064	0.00599338
415.5	0.0084052	0.00697549
415	0.00631594	0.00527477
414.5	0.00818986	0.00842871
414	0.00909317	0.00903712
413.5	0.00868588	0.00876267
413	0.00734923	0.00645752
412.5	0.00636624	0.00668732
412	0.00704264	0.00689977
411.5	0.00719454	0.00809435
411	0.00701976	0.00837614
410.5	0.00714036	0.00779697
410	0.0070551	0.00766421
409.5	0.00509359	0.0055425
409	0.00498139	0.00634966
408.5	0.00517917	0.00583389
408	0.00482455	0.00640401
407.5	0.00400126	0.00541209
407	0.00366441	0.00537429
406.5	0.00372415	0.0054897
406	0.00450795	0.00586444
405.5	0.00436753	0.00587812
405	0.00414635	0.00620359
404.5	0.00274107	0.00460898
404	0.00319272	0.00535562
403.5	0.00298024	0.00487702
403	0.00219684	0.00424823
402.5	0.00199038	0.00377075
402	0.00191965	0.00286823
401.5	0.00255699	0.00371863
401	0.00303069	0.00402411
400.5	0.00197768	0.00327165
400	0.00213752	0.00328054
399.5	0.00250096	0.00407157
399	0.00286877	0.00404945
398.5	0.00269949	0.00412267
398	0.00101272	0.00285218
397.5	0.00138542	0.00290007
397	0.00168358	0.00381306
396.5	0.00293098	0.00486425
396	0.00274423	0.00478055
395.5	0.0026289	0.00417859
395	0.00272796	0.00384207
394.5	0.00291091	0.00455757
394	0.00298011	0.00476815
393.5	0.00281279	0.00483528
393	0.00309244	0.00460817
392.5	0.00280653	0.0043106
392	0.00266366	0.00415682
391.5	0.00286167	0.00445666
391	0.00282752	0.00429716
390.5	0.00334842	0.00485991
390	0.00310693	0.00459436
389.5	0.00349139	0.00456078
389	0.00408117	0.00552941
388.5	0.00515194	0.00626495
388	0.00530673	0.00661403
387.5	0.00519849	0.00674375
387	0.00463004	0.00657449
386.5	0.00514644	0.00711514
386	0.00526991	0.00717328
385.5	0.00509907	0.00694116
385	0.0048719	0.00701892
384.5	0.00477924	0.00684508
384	0.00479133	0.00669268
383.5	0.00476632	0.00629084
383	0.00433102	0.00610769
382.5	0.00392916	0.00537338
382	0.00457048	0.00542836
381.5	0.00487306	0.00591145
381	0.00521133	0.00615104
380.5	0.00401778	0.00460648
380	0.00358633	0.00476893
379.5	0.00403807	0.00479649
379	0.00438969	0.00515237
378.5	0.00406608	0.00450555
378	0.00382723	0.00358443
377.5	0.00380087	0.00390763
377	0.00368651	0.0038453
376.5	0.00431799	0.00442834
376	0.00415701	0.00377662
375.5	0.00414275	0.00366223
375	0.00391386	0.00318925
374.5	0.00308182	0.00248489
374	0.0024869	0.00171471
373.5	0.00299227	0.00183511
373	0.002687	0.00142113
372.5	0.00235364	0.00145688
372	0.00223947	0.00131053
371.5	0.00243552	0.00162
371	0.00288	0.0018178
370.5	0.00239504	0.00149221
370	0.00759235	0.00729561
369.5	0.00682069	0.00680011
369	0.00653888	0.00605742
368.5	0.00628268	0.00654937
368	0.00548024	0.00664959
367.5	0.00568816	0.00693255
367	0.00516862	0.00574555
366.5	0.00546809	0.00540479
366	0.00463871	0.00441066
365.5	0.00463837	0.00434398
365	0.00448334	0.00501392
364.5	0.00399182	0.00469993
364	0.00385979	0.00436358
363.5	0.00388375	0.00461066
363	0.00398973	0.00461537
362.5	0.00383157	0.0043793
362	0.00387388	0.00384817
361.5	0.00358577	0.0028355
361	0.00367003	0.00305074
360.5	0.00337031	0.00215414
360	0.00333396	0.0024621
359.5	0.003168	0.00244959
359	0.00306568	0.00250904
358.5	0.00288356	0.0025866
358	0.00237508	0.00227657
357.5	0.0023164	0.00200426
357	0.00254387	0.00169309
356.5	0.00253316	0.00174658
356	0.00236763	0.00199821
355.5	0.00190308	0.00165607
355	0.00149758	0.00136661
354.5	0.00225619	0.00190467
354	0.00223567	0.00183329
353.5	0.00203579	0.00171653
353	0.00193211	0.00177027
352.5	0.00183586	0.00171012
352	0.0021029	0.00187788
351.5	0.00163969	0.00191067
351	0.00204791	0.00198336
350.5	0.00209223	0.00218609
350	0.00185333	0.00297447
349.5	0.00159245	0.00245857
349	0.00160157	0.00254197
348.5	0.00162638	0.00279088
348	0.00133075	0.00294063
347.5	0.00129275	0.00278601
347	0.00115415	0.00275654
346.5	0.00107808	0.00281841
346	0.00101618	0.0030667
345.5	0.000829949	0.00286163
345	0.00072644	0.00299975
344.5	0.00115178	0.00315295
344	0.00132869	0.00368644
343.5	0.00111663	0.00344078
343	0.00103226	0.00346742
342.5	0.000960024	0.00339593
342	0.00105866	0.00356807
341.5	0.00111978	0.00328029
341	0.00131648	0.00358339
340.5	0.00122165	0.00359845
340	0.00119279	0.00359146
339.5	0.0013621	0.00361454
339	0.0011456	0.0037595
338.5	0.00117312	0.00384075
338	0.000970537	0.00380078
337.5	0.00056604	0.00351123
337	0.000556048	0.00358961
336.5	0.000529606	0.0035822
336	0.00087216	0.00353022
335.5	0.00119797	0.00386196
335	0.000705156	0.00393977
334.5	0.000752939	0.00406422
334	0.00122187	0.00435099
333.5	0.00161505	0.00488558
333	0.00154203	0.0050194
332.5	0.00161697	0.00483454
332	0.00215411	0.00512234
331.5	0.0022248	0.00527748
331	0.00227114	0.00499209
330.5	0.00259831	0.00508822
330	0.00272317	0.00510649
329.5	0.00289784	0.00518953
329	0.00302647	0.00509075
328.5	0.00288805	0.00523588
328	0.00278665	0.00493442
327.5	0.00273295	0.00484991
327	0.0027507	0.00496192
326.5	0.00265783	0.00534796
326	0.00248002	0.00524592
325.5	0.00247768	0.00552445
325	0.00236462	0.00563117
324.5	0.00240586	0.00569612
324	0.00212459	0.00567959
323.5	0.0021842	0.00577614
323	0.00217848	0.00556414
322.5	0.00172216	0.00541403
322	0.0020345	0.0054826
321.5	0.00244649	0.00570107
321	0.00231811	0.00571464
320.5	0.00238571	0.00594166
320	0.00214467	0.00614874
319.5	0.00191881	0.00573036
319	0.00194995	0.00551766
318.5	0.00191325	0.00562505
318	0.00166001	0.00545295
317.5	0.00144945	0.00526966
317	0.001682	0.00532006
316.5	0.00160568	0.00554369
316	0.00144485	0.00547118
315.5	0.00126684	0.00544808
315	0.00134947	0.00592279
314.5	0.00121624	0.00578068
314	0.00142383	0.00601293
313.5	0.00158122	0.00618765
313	0.00170416	0.00639906
312.5	0.0017269	0.00629147
312	0.00170608	0.00632549
311.5	0.00191319	0.00656129
311	0.00190731	0.00662251
310.5	0.00226817	0.00661089
310	0.00254108	0.00671809
309.5	0.00262545	0.00658914
309	0.0025728	0.00630877
308.5	0.00282773	0.00635539
308	0.00292198	0.00642446
307.5	0.00275668	0.00615559
307	0.00289731	0.00628628
306.5	0.00311482	0.00630453
306	0.00326474	0.00632968
305.5	0.00305818	0.0064299
305	0.00311879	0.00635237
304.5	0.00291886	0.00601244
304	0.00278475	0.00575121
303.5	0.00292783	0.00598252
303	0.00320797	0.00618581
302.5	0.00326064	0.00617757
302	0.00295887	0.00596911
301.5	0.00279423	0.00616065
301	0.0026209	0.0058886
300.5	0.00270887	0.0056185
300	0.00258029	0.00561172
299.5	0.00270171	0.00550025
299	0.00253445	0.00529662
298.5	0.00246209	0.00524419
298	0.00222765	0.00523669
297.5	0.00200482	0.00521173
297	0.001779	0.005208
296.5	0.00173982	0.0050783
296	0.00169034	0.00512664
295.5	0.00159297	0.00524583
295	0.00156967	0.00517783
294.5	0.00150816	0.00491208
294	0.00128601	0.00502463
293.5	0.0012177	0.0051857
293	0.0013731	0.0053237
292.5	0.0011187	0.00506773
292	0.00117358	0.0050184
291.5	0.00121027	0.00550634
291	0.00110035	0.0054976
290.5	0.00127968	0.00545187
290	0.00116381	0.00538605
289.5	0.0012135	0.00541891
289	0.00130699	0.00567651
288.5	0.00150264	0.00583921
288	0.00165526	0.00601595
287.5	0.00175485	0.0061141
287	0.00162206	0.00605662
286.5	0.00173663	0.00608569
286	0.00208293	0.00629861
285.5	0.00226511	0.00639474
285	0.00237225	0.0064899
284.5	0.00244559	0.00656694
284	0.00243171	0.00652826
283.5	0.00269442	0.00694228
283	0.00292013	0.00705911
282.5	0.00268305	0.00678555
282	0.00277377	0.00652181
281.5	0.00257012	0.00622355
281	0.00299995	0.00648929
280.5	0.00307065	0.00668139
280	0.00331721	0.00671481
279.5	0.00322842	0.00657998
279	0.00334165	0.00657822
278.5	0.00305729	0.00676563
278	0.00332	0.00693266
277.5	0.0035229	0.00711881
277	0.00371184	0.00726831
276.5	0.00386119	0.00749788
276	0.00392879	0.00762967
275.5	0.00403393	0.00741408
275	0.00398322	0.00748475
274.5	0.00367605	0.00747699
274	0.00377017	0.00754857
273.5	0.00375474	0.00748378
273	0.00368409	0.00737675
272.5	0.00391327	0.00765534
272	0.00392851	0.00784166
271.5	0.00369054	0.00748202
271	0.00386459	0.00777439
270.5	0.00364911	0.00776674
270	0.00360497	0.00778438
269.5	0.00335196	0.00753806
269	0.00334433	0.00783396
268.5	0.00333362	0.00781622
268	0.00345017	0.00782367
267.5	0.00317585	0.00755195
267	0.00289357	0.00742648
266.5	0.00308068	0.0075605
266	0.00283671	0.0075261
265.5	0.00311127	0.00795352
265	0.00299323	0.00768932
264.5	0.00279778	0.00767998
264	0.002525	0.00729498
263.5	0.00279742	0.00747964
263	0.00280331	0.00747616
262.5	0.00304081	0.00749596
262	0.00294672	0.00725554
261.5	0.00264846	0.00717983
261	0.00260335	0.00730019
260.5	0.00244847	0.00733076
260	0.00250023	0.00732366
259.5	0.00243591	0.0074373
259	0.00243202	0.00738523
258.5	0.00262917	0.00752799
258	0.00246852	0.00743973
257.5	0.00239062	0.0073436
257	0.00229668	0.00756083
256.5	0.00215106	0.00728808
256	0.00229256	0.00716019
255.5	0.00251049	0.00742522
255	0.00226574	0.00733472
254.5	0.00266172	0.00744066
254	0.00244823	0.00748319
253.5	0.00244819	0.00775421
253	0.00245089	0.00777151
252.5	0.00246981	0.00787441
252	0.00247029	0.00817609
251.5	0.00255638	0.00806923
251	0.00262222	0.0080589
250.5	0.00264426	0.00835841
250	0.00297451	0.00845891
249.5	0.00296937	0.00833897
249	0.00303034	0.00864387
248.5	0.00320564	0.00880682
248	0.00347657	0.0094781
247.5	0.00337138	0.00944508
247	0.00316347	0.00944441
246.5	0.00308689	0.00948765
246	0.00314022	0.00997089
245.5	0.00341062	0.010378
245	0.00321062	0.0104578
244.5	0.00366209	0.0110573
244	0.0038359	0.0118544
243.5	0.00400659	0.0126924
243	0.00412973	0.0133834
242.5	0.00418513	0.0142601
242	0.0045966	0.015665
241.5	0.00492387	0.0169647
241	0.00538251	0.0186391
240.5	0.00522018	0.0205556
240	0.00550857	0.0229696
239.5	0.00572489	0.0259537
239	0.0062641	0.0293646
238.5	0.00638946	0.0332896
238	0.00735853	0.0379584
237.5	0.00808033	0.0434064
237	0.00887096	0.0497499
236.5	0.00996511	0.0573213
236	0.0111514	0.066011
235.5	0.0127749	0.0760371
235	0.0146982	0.0875739
234.5	0.0164227	0.0996017
234	0.018298	0.11291
233.5	0.0208809	0.12707
233	0.0239133	0.141389
232.5	0.0266444	0.156275
232	0.0296964	0.171008
231.5	0.0328847	0.185839
231	0.0367332	0.200576
230.5	0.0404387	0.214915
230	0.0431454	0.227842
229.5	0.0464245	0.240543
229	0.0496528	0.253493
228.5	0.0525426	0.265915
228	0.0550951	0.27792
227.5	0.0580733	0.290608
227	0.060916	0.304646
226.5	0.0635483	0.31944
226	0.0660052	0.336214
225.5	0.0688372	0.354913
225	0.0710282	0.374675
224.5	0.0746394	0.3982
224	0.0777195	0.424189
223.5	0.0819466	0.45383
223	0.0863021	0.48868
222.5	0.0910367	0.527783
222	0.0963738	0.572601
221.5	0.102887	0.624997
221	0.109325	0.684209
220.5	0.116408	0.751842
220	0.124224	0.826139

## Sheet: Supplementary figure 85
Wavelength	0 equiv	1 equiv	2 equiv	3 equiv	4 equiv	5 equiv	6 equiv	7 equiv	8 equiv	9 equiv	10 equiv	11 equiv	12 equiv
600	0.0113841	0.015233	0.012865	0.00989082	0.00504869	0.0229849	0.00905755	0.0108775	0.00855012	0.0107963	0.00780566	0.0143671	0.0150424
599.5	0.0130342	0.0143222	0.012751	0.00886124	0.00391926	0.0201342	0.00801561	0.0110768	0.00717919	0.00843754	0.00706923	0.012843	0.012626
599	0.0120303	0.012379	0.012012	0.00923248	0.00261372	0.0200411	0.00835606	0.00990681	0.00614009	0.00719027	0.008863	0.0140407	0.0124191
598.5	0.0132294	0.0126114	0.0118725	0.0113709	0.003517	0.01958	0.00554377	0.00744831	0.00551597	0.00838887	0.00684953	0.0148031	0.011909
598	0.0121277	0.0092226	0.00751695	0.0064742	0.00055457	0.0157323	0.00130037	0.00479503	0.00177061	0.00313624	0.00328826	0.0104377	0.00649767
597.5	0.0123828	0.0089393	0.00693311	0.00527612	-0.00116648	0.0157779	0.00182972	0.00385857	0.00196048	0.00341007	0.00478194	0.0110462	0.00553281
597	0.012113	0.00916079	0.00905144	0.00700448	-0.000458219	0.0170003	0.00353105	0.00289212	0.00067062	0.00455448	0.00370039	0.00986026	0.00557441	ROH 0.00033 mmol in DCM increment of foldamer to 12 equiv
596.5	0.0127787	0.0187945	0.0217978	0.0197998	0.0162753	0.0334618	0.0192753	0.0195753	0.0202549	0.0270841	0.0248433	0.0292492	0.0244188
596	0.0130068	0.0203674	0.0224991	0.022704	0.0210785	0.0348002	0.0232663	0.0240311	0.0250944	0.0306723	0.025993	0.0309204	0.0282199
595.5	0.0108565	0.0231009	0.0253886	0.0275507	0.0275604	0.0389796	0.0305884	0.0338767	0.0349514	0.0391532	0.0339051	0.0414621	0.0384176
595	0.008345	0.0313644	0.0357423	0.0405111	0.0410416	0.0536923	0.0431858	0.0488387	0.0541834	0.0598652	0.0473602	0.0572089	0.052389
594.5	0.00890326	0.0151288	0.0178487	0.0233352	0.0224339	0.0363204	0.023946	0.0281261	0.0328415	0.0378624	0.0248984	0.0379058	0.0327525
594	0.00922761	0.0063051	0.0102465	0.0168815	0.0147264	0.0258209	0.0122424	0.0174251	0.0233371	0.0247829	0.0130368	0.0262097	0.0224925
593.5	0.00265986	-0.00466195	0.00106675	0.00877958	0.010138	0.019968	0.00712194	0.0107518	0.0197658	0.0196399	0.00981541	0.0221373	0.0173346
593	0.00213524	-0.00560748	0.00189654	0.00838821	0.0107804	0.0181644	0.00651377	0.00789189	0.0200251	0.0178746	0.00857853	0.0196485	0.0170816
592.5	0.0025312	-0.00683186	-0.000100552	0.00778082	0.00857391	0.015274	0.00360583	0.00633459	0.0158031	0.0160292	0.00409526	0.016567	0.0137005
592	0.00250281	0.00173735	0.00606785	0.0126681	0.0141733	0.0222889	0.0105551	0.0115188	0.0201796	0.0218088	0.0106106	0.0235646	0.0212777
591.5	0.00496545	0.00584434	0.00963636	0.0174243	0.0173825	0.0263993	0.0142562	0.0164	0.0218447	0.024221	0.0154778	0.0251425	0.024114
591	0.00586365	0.0138007	0.0179294	0.0257578	0.0267955	0.0342324	0.0239445	0.0259133	0.0328587	0.0333738	0.0253097	0.0341476	0.0340643
590.5	0.00617472	0.0146247	0.0185621	0.0248628	0.0267505	0.0333944	0.0232497	0.0250276	0.0315356	0.0313397	0.0243389	0.0325629	0.0328947
590	0.00323021	0.0214082	0.0249461	0.0285155	0.0326306	0.0376118	0.0321517	0.0344464	0.0411564	0.0392644	0.0357169	0.0418738	0.0407214
589.5	0.00450276	0.0303096	0.0331015	0.0418874	0.0391269	0.0472105	0.0419997	0.0429532	0.0508794	0.0495967	0.0441488	0.0516009	0.0503813
589	0.00308121	0.0244573	0.0278295	0.034924	0.0367208	0.0428953	0.0411095	0.0428052	0.051787	0.0482727	0.0456421	0.0542789	0.0521258
588.5	0.00488465	0.0332166	0.0387213	0.0451035	0.0493222	0.0545963	0.055832	0.0551611	0.0649214	0.0620023	0.0589017	0.0682792	0.0659633
588	0.00586969	0.0295579	0.032554	0.0373995	0.0422193	0.0432306	0.0446924	0.0429456	0.0504103	0.0484667	0.0453053	0.05471	0.0506426
587.5	0.00784992	0.0247387	0.0281569	0.031803	0.0347683	0.0374938	0.0423589	0.0371455	0.0455374	0.0455629	0.041665	0.0511505	0.0506823
587	0.00478829	0.0135731	0.015581	0.0191953	0.0225848	0.0230027	0.0292	0.0243451	0.0331604	0.0299536	0.0265361	0.0375184	0.0360323
586.5	0.00460435	0.0109913	0.013523	0.0165994	0.0186199	0.0186841	0.0230673	0.0207775	0.0272085	0.0251503	0.02468	0.0345088	0.0314111
586	0.00159586	0.00184506	0.00475692	0.0078128	0.00974922	0.00867284	0.0143107	0.0110349	0.0165473	0.0157779	0.0148926	0.0249479	0.0209224
585.5	-0.00135728	-0.0135506	-0.00953787	-0.0106698	-0.00812929	-0.0118058	-0.00866982	-0.0101459	-0.00478636	-0.00704618	-0.00709655	0.00256997	-0.00221629
585	0.00021187	-0.00340108	0.000664605	0.001161	0.0046209	-0.000873002	0.00746027	0.00276543	0.00732556	0.00799975	0.00629858	0.0155165	0.0138525
584.5	0.000747867	-0.015243	-0.0111345	-0.0112061	-0.00869846	-0.0165474	-0.0067829	-0.013816	-0.00729604	-0.00740012	-0.00901469	-0.00118411	-0.00272318
584	3.84684e-05	-0.0304862	-0.027869	-0.0274896	-0.0265625	-0.035735	-0.0256772	-0.0325735	-0.0262606	-0.0270023	-0.0305061	-0.0206017	-0.0236506
583.5	-0.00348637	-0.0412938	-0.0402871	-0.038265	-0.0361846	-0.0450277	-0.0359953	-0.0439589	-0.0365648	-0.0380591	-0.041959	-0.0304342	-0.035089
583	-0.00507786	-0.0419663	-0.0413695	-0.0418552	-0.0383973	-0.0473158	-0.0402945	-0.0470683	-0.0406598	-0.0432977	-0.0484549	-0.0365955	-0.0417062
582.5	-0.00660944	-0.0367887	-0.0375643	-0.0377504	-0.0343353	-0.0432668	-0.0363146	-0.0425514	-0.0381407	-0.0414511	-0.0456835	-0.0355953	-0.0400564
582	-0.00587579	-0.0325195	-0.0294768	-0.0299396	-0.0282998	-0.0355999	-0.0283481	-0.0358917	-0.0297928	-0.0315036	-0.0390004	-0.0266808	-0.0307585
581.5	-0.00447879	-0.0360766	-0.0334062	-0.0339089	-0.0336347	-0.0412984	-0.0330305	-0.0410984	-0.0363049	-0.0373895	-0.0441458	-0.0312378	-0.0348295
581	-0.00322989	-0.0307283	-0.0290327	-0.0306275	-0.02791	-0.036131	-0.0276567	-0.0357051	-0.0300136	-0.0324513	-0.0363619	-0.0234972	-0.0275062
580.5	-0.00494072	-0.0357236	-0.0360844	-0.0368422	-0.0375907	-0.0460531	-0.0378583	-0.0449605	-0.040368	-0.044647	-0.0487736	-0.035014	-0.0382304
580	-0.00625742	-0.0379379	-0.0391428	-0.0411561	-0.0423577	-0.0491502	-0.0436149	-0.0500965	-0.0459465	-0.0497105	-0.0531741	-0.0376243	-0.0444592
579.5	-0.00751656	-0.0507799	-0.0526453	-0.0562227	-0.05935	-0.0657337	-0.0618202	-0.0721761	-0.0659596	-0.0693995	-0.0726799	-0.0584433	-0.0649606
579	-0.00595238	-0.0529873	-0.0547162	-0.0590573	-0.0626055	-0.070926	-0.0657687	-0.0756487	-0.0722624	-0.0763033	-0.078731	-0.0618429	-0.0685542
578.5	-0.00465718	-0.0516938	-0.0540648	-0.0577486	-0.0623174	-0.0704581	-0.0641949	-0.0746412	-0.0712837	-0.0735249	-0.076619	-0.0609954	-0.0670243
578	-0.00251325	-0.0447117	-0.0479042	-0.0515543	-0.0559955	-0.0629866	-0.0577869	-0.066301	-0.0649006	-0.0668239	-0.0675914	-0.0545548	-0.0613555
577.5	-0.000525004	-0.0428983	-0.0461095	-0.0506816	-0.0564925	-0.0633119	-0.0570514	-0.0642064	-0.0648309	-0.0665083	-0.0674183	-0.0535192	-0.0628677
577	-0.00244619	-0.0429568	-0.0462462	-0.0507706	-0.0567957	-0.0619573	-0.0570503	-0.0623524	-0.0620976	-0.0645161	-0.0660875	-0.0503043	-0.0611112
576.5	-0.0028735	-0.041173	-0.0449362	-0.0489913	-0.0546328	-0.0593838	-0.0536433	-0.0602489	-0.0590241	-0.0620059	-0.0622243	-0.0458721	-0.0571669
576	-0.0014839	-0.0426502	-0.0453552	-0.0504089	-0.0563901	-0.0628388	-0.0587559	-0.0626575	-0.0596542	-0.0644752	-0.0650024	-0.0485663	-0.0609783
575.5	-0.00354078	-0.0430472	-0.0446249	-0.0501487	-0.0545781	-0.0623719	-0.0579861	-0.062769	-0.0582677	-0.0630631	-0.0651414	-0.0453795	-0.0595394
575	-0.0044213	-0.0479025	-0.0494717	-0.0549435	-0.0599166	-0.0661895	-0.0623511	-0.0697536	-0.0650274	-0.0699302	-0.0704849	-0.0499261	-0.0652056
574.5	-0.00320786	-0.04658	-0.046749	-0.0505518	-0.055808	-0.0632341	-0.0571745	-0.065543	-0.0607305	-0.06502	-0.0655926	-0.0449124	-0.0603316
574	-0.00301301	-0.0521592	-0.0515685	-0.054244	-0.0619531	-0.0677408	-0.0659882	-0.0744333	-0.0700564	-0.0724352	-0.0754003	-0.0528622	-0.067792
573.5	-0.0040737	-0.0597849	-0.0569807	-0.0623253	-0.067165	-0.0753003	-0.0741844	-0.0815604	-0.0769515	-0.0805027	-0.0821571	-0.0594834	-0.075277
573	-0.00167324	-0.0464889	-0.0438564	-0.0502795	-0.0573117	-0.0657017	-0.0673628	-0.0754067	-0.071752	-0.073494	-0.0773162	-0.0554907	-0.0690427
572.5	-0.00386426	-0.0503912	-0.0476445	-0.0535003	-0.0615519	-0.0682201	-0.07182	-0.0785078	-0.0764772	-0.0758252	-0.0821769	-0.0579971	-0.074169
572	-0.00715843	-0.048241	-0.0427058	-0.0462083	-0.054037	-0.0563912	-0.0596988	-0.0655851	-0.0631568	-0.0625299	-0.0676048	-0.0420222	-0.0584628
571.5	-0.0102018	-0.052354	-0.0473299	-0.0537344	-0.0557367	-0.0625991	-0.0684814	-0.0719806	-0.0683821	-0.071416	-0.0760544	-0.048821	-0.0700485
571	-0.00508541	-0.0396294	-0.0336436	-0.0389271	-0.0411817	-0.0474358	-0.0542922	-0.0581938	-0.0546266	-0.0548233	-0.0589165	-0.0337045	-0.0557298
570.5	-0.00504374	-0.0388385	-0.0349832	-0.0392924	-0.0415417	-0.0484981	-0.0523774	-0.057583	-0.0521179	-0.0531324	-0.0580459	-0.0346229	-0.0547199
570	-0.00435897	-0.0384843	-0.0365736	-0.042159	-0.0450318	-0.0525276	-0.0546803	-0.0582211	-0.051927	-0.0572566	-0.0586117	-0.0355184	-0.0553546
569.5	-0.0042082	-0.0332784	-0.0332578	-0.0326011	-0.0383683	-0.0417965	-0.0395548	-0.0474309	-0.0426043	-0.045726	-0.047715	-0.0226065	-0.0420356
569	-0.00494061	-0.0399321	-0.0404218	-0.0398873	-0.0485538	-0.0474637	-0.0486132	-0.0558658	-0.0496797	-0.0572648	-0.0549411	-0.0295234	-0.0558982
568.5	-0.0025626	-0.0292047	-0.0265391	-0.0303994	-0.0376243	-0.0345034	-0.0388642	-0.0430459	-0.0376198	-0.0448623	-0.0426373	-0.0152872	-0.0428894
568	-0.000912796	-0.00601857	-0.00260671	-0.00520952	-0.00862663	-0.00521741	-0.00944813	-0.0101157	-0.00631097	-0.013282	-0.00897866	0.014973	-0.00960823
567.5	0.00751118	0.0210177	0.0253921	0.0232696	0.0174485	0.0207798	0.0168542	0.0154045	0.0175602	0.012895	0.0156581	0.0399541	0.0180192
567	0.0123502	0.0292176	0.0323669	0.0347342	0.0267163	0.0310254	0.0283998	0.0259316	0.030818	0.0286146	0.0310494	0.057187	0.0344719
566.5	0.0112324	0.00938502	0.0146548	0.0159528	0.0095775	0.0155483	0.0131866	0.00977267	0.0158852	0.0156608	0.0201696	0.0467589	0.0215641
566	0.00781756	0.00222071	0.00417017	0.00537766	0.00210701	0.00553556	0.00445499	0.00389388	0.0050756	0.00570537	0.0129937	0.0399554	0.0117616
565.5	0.00544809	0.0135891	0.0160764	0.0161535	0.0147762	0.0187415	0.013306	0.0198865	0.0205146	0.0157546	0.0221118	0.0527315	0.0221143
565	0.00364918	0.00861542	0.0123922	0.012183	0.00804499	0.0128905	0.00537155	0.0139737	0.0125535	0.00655837	0.0112261	0.0430885	0.0138787
564.5	0.00208862	0.0022261	0.00771638	0.0045268	0.00388036	0.00580671	0.000336249	0.00545683	0.00552423	-0.0054998	0.00415612	0.0356173	0.00566962
564	0.000955464	0.00114494	0.00741759	0.00691992	0.00575655	0.00690072	0.00585375	0.00831249	0.00750871	-0.00271224	0.00718362	0.034294	0.0107779
563.5	0.00253616	0.00579958	0.0137612	0.0162129	0.0137563	0.014695	0.0146545	0.0193917	0.0154034	0.00487726	0.0141939	0.041497	0.01711
563	-0.000756818	0.0182711	0.0240405	0.030332	0.02925	0.0301734	0.0324851	0.0354131	0.036342	0.0285274	0.0365115	0.0604361	0.0348324
562.5	-0.00302175	0.0189586	0.0253846	0.0298429	0.0291001	0.0320667	0.0332447	0.0365204	0.0373941	0.0297841	0.0360467	0.0592436	0.0362097
562	-0.00804717	0.012416	0.0196646	0.0234666	0.0254965	0.0262038	0.030766	0.0303343	0.0345281	0.0281305	0.0315937	0.0589302	0.0342456
561.5	-0.00876177	0.0136472	0.0190785	0.0244216	0.0300256	0.0326212	0.0327329	0.033456	0.042949	0.0356189	0.0369561	0.0614701	0.0439734
561	-0.0048881	0.010232	0.0153832	0.0188843	0.026716	0.0275506	0.0267898	0.0266087	0.0304897	0.0245479	0.027193	0.0537783	0.0333275
560.5	-0.000494296	0.0225317	0.0304464	0.0343133	0.0431205	0.0429621	0.0427523	0.0431699	0.0457605	0.0441604	0.0440269	0.0700521	0.0497369
560	-0.0067087	0.0154481	0.0173425	0.0258306	0.0317061	0.029068	0.0341466	0.0316687	0.0302182	0.0279401	0.0316577	0.0538038	0.0350889
559.5	-0.00550696	0.0190943	0.0210812	0.0297857	0.0340127	0.0354092	0.0393123	0.0372267	0.0381819	0.0324275	0.0384222	0.058385	0.0393454
559	-0.00373227	0.020151	0.0222872	0.0298131	0.0308449	0.0337776	0.0373438	0.0410442	0.0397749	0.032737	0.037395	0.0558806	0.039374
558.5	-0.00538539	0.0178984	0.0232831	0.0283268	0.0260217	0.0323215	0.0365703	0.0395006	0.041344	0.0335613	0.0364546	0.05494	0.0395913
558	-0.00413826	0.0144598	0.0228679	0.0253284	0.0256492	0.0301302	0.0371797	0.0394284	0.0421409	0.0351287	0.0373461	0.0567783	0.0362849
557.5	-0.0068992	0.00377581	0.010624	0.0110096	0.0123298	0.0163707	0.0250419	0.0276925	0.02548	0.0209086	0.0216279	0.0383308	0.0221714
557	-0.00821119	-0.00214425	0.00504037	0.00785579	0.0078417	0.0104582	0.0177852	0.0245468	0.0212259	0.0142944	0.017929	0.0317588	0.015624
556.5	-0.00528309	0.00533489	0.00863593	0.0133798	0.0125666	0.017502	0.0243648	0.034007	0.0271102	0.0176541	0.0247371	0.0374587	0.0232692
556	-0.00210278	0.00946845	0.00996012	0.0149471	0.0109568	0.0165326	0.0237862	0.0314105	0.0283466	0.0131564	0.0218867	0.0338973	0.0207637
555.5	-0.00237853	0.00313851	0.00378906	0.00889539	0.00731845	0.0121917	0.014604	0.0240217	0.0200745	0.00682053	0.0147414	0.0272026	0.0116856
555	-0.0057493	0.00315605	0.00597663	0.00938919	0.00916796	0.0126101	0.0146634	0.0201029	0.023275	0.00342145	0.0145551	0.0284528	0.0123333
554.5	-0.00711579	-0.00289125	2.8841e-05	0.00315489	0.00567468	0.00834395	0.00832766	0.0123513	0.0139246	-0.00431392	0.00491135	0.0251085	0.00574559
554	-0.00700053	-0.00146422	0.00375248	0.00585023	0.00902631	0.0143654	0.0122387	0.0131761	0.0114837	-0.000484369	0.00335035	0.0254212	0.00470767
553.5	-0.00704318	-0.000926848	0.00514809	0.0052417	0.00905985	0.00986934	0.00841716	0.0111912	0.00876054	-0.00444055	-0.000713859	0.0242002	0.00334633
553	-0.00449158	-0.00208016	0.00149746	0.00148382	0.00806762	0.00383152	0.005433	0.00937796	0.00771696	-0.00537332	-0.00166614	0.0189529	0.00271955
552.5	-0.00555236	0.00205093	0.0070957	0.0102661	0.0143028	0.0106864	0.0132911	0.0176153	0.0162551	0.00163483	0.00613884	0.0274274	0.0118028
552	-0.00348946	0.00137755	0.00565071	0.00787973	0.0115128	0.0119908	0.0126092	0.0135475	0.0133557	-0.000185542	0.00235607	0.0275556	0.00870871
551.5	-0.00811283	-0.0143606	-0.00565358	-0.009178	-0.00388718	-0.00375755	-0.0064131	-0.000904312	-0.00348923	-0.0153101	-0.0115892	0.0132035	-0.00935657
551	-0.0105324	-0.014213	-0.0107044	-0.0117184	-0.0057111	-0.00567297	-0.00769089	-0.00212339	-0.00370726	-0.0176147	-0.0146707	0.00813713	-0.0108716
550.5	-0.00834935	-0.00635967	-0.00431663	-0.00514247	0.00114563	0.00125796	0.000620731	0.00714709	0.00385194	-0.0132673	-0.00785828	0.0137782	-0.0021055
550	-0.010201	-0.0106039	-0.0115598	-0.011185	-0.0064738	-0.00660753	-0.00981983	-0.00455255	-0.00253909	-0.0248233	-0.0179126	0.0030411	-0.0114304
549.5	-0.014342	-0.0173774	-0.0187544	-0.0178495	-0.0129515	-0.0144869	-0.0152686	-0.0138445	-0.00980104	-0.0289284	-0.0255593	-0.00570189	-0.02141
549	-0.0122687	-0.0178846	-0.0244378	-0.0208001	-0.0169479	-0.0185962	-0.0196816	-0.0190962	-0.0127128	-0.0333543	-0.0315594	-0.0122802	-0.0268049
548.5	-0.0102456	-0.0151535	-0.0222513	-0.0158604	-0.0138631	-0.0142663	-0.010854	-0.0119346	-0.00794519	-0.0250757	-0.0223298	-0.00567465	-0.0203983
548	-0.00683991	-0.00712803	-0.0148967	-0.00956574	-0.00837997	-0.00939881	-0.00476325	-0.00532696	0.00145083	-0.0157326	-0.0136338	0.00353828	-0.0128383
547.5	-0.00795933	-0.0104361	-0.0208676	-0.0147609	-0.010011	-0.0132025	-0.00874068	-0.00537025	-0.00254595	-0.017907	-0.0161562	0.00199273	-0.013148
547	-0.00679917	-0.0144789	-0.026733	-0.0198577	-0.015517	-0.0146021	-0.0147269	-0.0107778	-0.00721073	-0.0235785	-0.0204488	-0.00462686	-0.0176641
546.5	-0.00370056	-0.0111516	-0.0223397	-0.0186436	-0.0136257	-0.0129706	-0.00860838	-0.0088995	-0.00466436	-0.0185225	-0.0129837	0.00100608	-0.0151937
546	-0.00292943	-0.0118529	-0.0254882	-0.0221389	-0.0163274	-0.0134626	-0.0101885	-0.00992636	-0.00768384	-0.0180821	-0.0131946	-0.00315991	-0.0175818
545.5	-0.00352348	-0.0119082	-0.0255947	-0.02258	-0.0151032	-0.0152611	-0.0128078	-0.0134008	-0.0136696	-0.0215594	-0.0178909	-0.00722595	-0.0208362
545	-0.00588862	-0.0108115	-0.0236378	-0.0202121	-0.0131214	-0.0116327	-0.00919281	-0.00919442	-0.00884866	-0.0158364	-0.0145133	-0.00516375	-0.0163678
544.5	-0.00682834	-0.00929609	-0.0220574	-0.0225894	-0.0146074	-0.0115068	-0.0113243	-0.00965431	-0.00598795	-0.0181824	-0.0149975	-0.00677622	-0.0166371
544	-0.00205182	-0.00612943	-0.0155605	-0.020412	-0.00682561	-0.00325834	-0.0051675	-0.00296854	0.00137796	-0.00891587	-0.0074676	0.00311364	-0.00678858
543.5	-0.00274595	-0.00721263	-0.0177553	-0.0226183	-0.00985144	-0.00659856	-0.00634998	-0.00298784	-0.0002859	-0.0114621	-0.00639192	0.0019243	-0.00691446
543	-0.00291643	-0.0075902	-0.0173404	-0.0227025	-0.00796152	-0.00822353	-0.00816841	-0.00445685	-0.00255811	-0.0109029	-0.00489839	0.00244471	-0.00974058
542.5	-0.00325153	-0.0119104	-0.0234416	-0.0309837	-0.0120745	-0.0125913	-0.0125275	-0.0104646	-0.0109996	-0.016086	-0.00998734	-0.00214057	-0.016082
542	-0.00194775	-0.0100321	-0.0219005	-0.0292295	-0.00918567	-0.00984791	-0.0135873	-0.0086281	-0.00913965	-0.0164787	-0.00812431	-0.00365575	-0.0171449
541.5	-0.000362462	-0.00170915	-0.0119934	-0.0193412	0.00155815	-0.000492013	-0.00199134	-0.00262179	0.000404657	-0.00828345	6.92569e-05	0.00862654	-0.00905823
541	0.000370781	-0.00434389	-0.0120925	-0.022104	-0.00325203	-0.00511189	-0.00235891	-0.00839032	-0.00166691	-0.0124311	-0.00463933	0.00786764	-0.0129848
540.5	-0.00344341	-0.0133496	-0.0183698	-0.0318745	-0.0133348	-0.0158044	-0.0111301	-0.0194033	-0.011915	-0.0219901	-0.0142577	-0.00255881	-0.0215081
540	-0.0057136	-0.0134286	-0.0196381	-0.0343025	-0.0147605	-0.0171185	-0.0114075	-0.0212959	-0.0146629	-0.0206984	-0.0157269	-0.00465721	-0.0194771
539.5	-0.00229594	-0.00285717	-0.00890489	-0.0210656	-0.00532338	-0.00652178	0.00264214	-0.0103595	-0.00184792	-0.00996193	-0.00257921	0.00504044	-0.00406282
539	-0.00318006	0.00407809	-0.00410269	-0.0166786	-0.00288281	-0.00325407	0.00995751	-0.00427937	0.00153166	-0.00155075	-9.50247e-05	0.00820144	0.0011285
538.5	-0.00684573	0.00435241	-0.00335414	-0.0190355	-0.00823964	-0.00532317	0.0049594	-0.00785514	-0.00111835	-0.00460159	-0.00100388	0.00340048	-0.00485839
538	-0.0062602	0.00859376	-0.00128687	-0.0155769	-0.00324022	-0.0024513	0.00611948	-0.00527146	0.00394079	0.00131476	0.00514569	0.00613878	9.13874e-05
537.5	-0.00497658	0.00835008	0.000611791	-0.0128058	-0.000613859	0.00123068	0.00985965	-0.00473628	0.00874751	0.00283084	0.00865123	0.00933866	0.00322309
537	-0.0085353	0.00311752	-0.00207243	-0.0142328	-0.00481631	-0.00200784	0.00428989	-0.00806099	0.000618977	-0.00292547	0.00169331	0.00545161	-0.00314102
536.5	-0.00771667	0.00283111	-0.00348939	-0.0138112	-0.00486273	-0.00206009	0.00585283	-0.00848605	0.00265488	-0.00149026	0.00198009	0.00512922	-0.00134347
536	-0.00572276	0.00383775	-0.00401695	-0.0111276	-0.00586995	-0.00179884	0.00766657	-0.00907532	0.00356901	-0.0017978	0.00194382	0.0057472	-0.00146971
535.5	-0.00318944	0.0102845	-0.00224529	-0.00961881	-0.00668523	0.00177829	0.0134989	-0.00837487	0.0108687	0.00398215	0.00401512	0.00963249	0.00160682
535	0.000287227	0.0156847	0.00758435	-0.000544876	0.00197402	0.0121111	0.0233368	0.000265255	0.0205067	0.0124076	0.0144007	0.0183467	0.00956997
534.5	-0.000388206	0.0123503	0.0104239	0.00201512	0.00360478	0.010247	0.022016	-0.00107531	0.0196796	0.0130205	0.0129199	0.0186476	0.00750504
534	0.00442907	0.0154595	0.0124786	0.00255964	0.00206205	0.0091069	0.0235138	-0.00111027	0.0179291	0.0137573	0.0137349	0.0162566	0.00649203
533.5	0.0060086	0.0209092	0.0151634	0.00513395	0.00634866	0.0124431	0.0254531	0.00450484	0.0188857	0.015662	0.0144729	0.0232011	0.0124381
533	0.00429963	0.0175224	0.0145929	0.0039019	0.00348473	0.0101205	0.0229915	0.0052453	0.0161606	0.0124501	0.0134273	0.0204321	0.00720883
532.5	0.00260724	0.0142183	0.0156314	-0.000725411	0.00176977	0.0105297	0.0189682	0.00311333	0.0137681	0.0125748	0.0102447	0.0187837	0.00589797
532	0.00191067	0.0114883	0.013639	-0.00048703	0.00302322	0.0085849	0.0165745	0.00285813	0.00883964	0.00938632	0.00959216	0.0164383	0.003144
531.5	0.000237952	0.00938802	0.0145392	-0.00554986	-0.00368971	0.0079967	0.0134048	-0.00148859	0.00795928	0.00738504	0.00828055	0.0143986	-0.00111482
531	0.00249059	0.00981057	0.0170049	-0.00657759	-0.00354507	0.0066262	0.0158448	-0.00263273	0.00684255	0.00546561	0.00802662	0.0146354	-0.0015844
530.5	-0.00149965	-0.00147307	0.00817082	-0.014781	-0.0109762	-0.00309589	0.000796076	-0.012302	-0.00439555	-0.00745238	-0.00482472	0.00305139	-0.0124133
530	-0.00304647	-0.00182996	0.00951612	-0.0134825	-0.0116495	-0.00533193	0.00155006	-0.0108609	-0.0038235	-0.00869134	-0.0078276	0.00279452	-0.0111025
529.5	-0.00138843	-0.00264022	0.00632828	-0.0163273	-0.0201558	-0.00924727	0.000520893	-0.0119888	-0.00774039	-0.0123952	-0.0110298	7.49035e-05	-0.0155597
529	-0.0026438	-0.00918943	-0.00313155	-0.0213685	-0.0269547	-0.0192581	-0.00415985	-0.0185967	-0.0131182	-0.0183487	-0.0161928	-0.0065459	-0.0219091
528.5	-0.00453892	-0.0119711	-0.00491126	-0.0258749	-0.0274393	-0.0215843	-0.0049901	-0.0218553	-0.0160389	-0.0211538	-0.018171	-0.00817371	-0.0230489
528	-0.00797857	-0.0110519	-0.00572242	-0.0224858	-0.0245171	-0.0193355	-0.00411143	-0.0201212	-0.0127824	-0.0189496	-0.0161243	-0.00570358	-0.0192576
527.5	-0.00529957	-0.00448183	0.0034965	-0.0171936	-0.0173054	-0.0131662	0.00406086	-0.0144371	-0.00691467	-0.00994707	-0.0120493	-0.00114472	-0.0114061
527	-0.00750756	-0.00474106	0.00169389	-0.0158459	-0.017319	-0.0127154	0.00414035	-0.0127638	-0.00667652	-0.00825145	-0.0118597	-0.00275287	-0.00780639
526.5	-0.00883768	0.00316079	0.0083251	-0.00737017	-0.00915636	-0.00651701	0.00958132	-0.00400098	0.00238125	-0.000181362	-0.005846	0.00368177	0.0013205
526	-0.00912893	0.00172693	0.00521143	-0.00639825	-0.0101798	-0.00785683	0.00949114	-0.00250942	0.00220258	0.00074887	-0.00536477	0.00490735	0.00716831
525.5	-0.00847721	0.00282759	0.00342525	-0.00393796	-0.00943591	-0.00476416	0.00979518	-0.00146054	0.00370331	0.00207213	-0.0050086	0.00672453	0.0102798
525	-0.00635112	0.000375532	-0.00214384	-0.00784459	-0.0126076	-0.00530144	0.00438168	-0.00507308	-0.00150119	-0.000511197	-0.00556565	0.00312773	0.00616822
524.5	-0.00815552	-0.000395561	-0.000292125	-0.00511981	-0.0121812	-0.00349162	0.00407181	-0.00744768	-0.0019175	0.00191351	-0.00344375	0.00380194	0.00578215
524	-0.00656428	-0.00167836	-0.000168384	-0.00442789	-0.0104159	-0.00322466	0.00519658	-0.00719769	-0.00130618	0.00201305	-0.00231287	0.00320114	0.00353244
523.5	-0.00535266	0.0011011	0.00326546	-0.0010688	-0.00700769	-0.00121615	0.0103597	-0.00312223	0.0047498	0.00872969	0.00401109	0.0110398	0.00812645
523	-0.00396127	-0.00559013	-0.00245627	-0.00420918	-0.0123846	-0.00428214	0.00258554	-0.00426705	0.00146603	0.00346725	-0.000932074	0.00760889	0.00385786
522.5	-0.000638984	-0.00304338	-0.00201328	-0.00110948	-0.00901536	-0.00337693	0.00725164	-0.00222143	0.00476507	0.0064642	0.0029985	0.0102012	0.00648573
522	0.00497538	-0.000629445	0.000105536	0.00312736	-0.00884142	-0.00134357	0.00955633	-0.00061363	0.00739513	0.00492882	0.00152715	0.0112226	0.00883884
521.5	0.00267644	-0.00209214	-0.00283513	-0.00137545	-0.0132164	-0.00431834	0.00652171	-0.00107824	0.00480907	0.00405159	-0.00093539	0.00668402	0.00632741
521	0.00448316	-0.000789602	0.000713931	0.0022936	-0.0116105	-0.00125265	0.00894497	-0.00072786	0.00724587	0.0066502	0.00081039	0.0127368	0.0114424
520.5	0.00458698	0.00303959	0.00315301	0.00227162	-0.0108004	-0.00150794	0.00717283	0.00011166	0.00752037	0.00504337	0.000488086	0.0111514	0.008878
520	0.00406051	0.00290009	-0.00825251	-0.00302048	-0.00355265	0.00459014	0.00344658	0.00635073	0.0168808	-0.00701447	0.00202891	0.0155743	0.00285517
519.5	0.00430535	0.00483511	-0.00422571	0.000336314	-0.00188397	0.00737816	0.00722437	0.0067321	0.016667	-0.00387767	0.00592556	0.0206795	0.00782202
519	-0.00179335	-0.0027527	-0.0118121	-0.00520362	-0.00952856	0.000380966	-0.00242066	0.000996037	0.00714112	-0.0142119	-0.00167013	0.0149126	-0.00191785
518.5	0.000100214	-0.00056869	-0.00648008	-0.00354688	-0.00878952	0.000363359	0.000733138	0.00499064	0.0122801	-0.0117659	0.000891514	0.020157	0.00304341
518	0.00275282	0.00328881	-0.000137699	-0.00122728	-0.00460425	0.00739735	0.0049957	0.0102791	0.0186184	-0.00173189	0.00822955	0.0239165	0.0087641
517.5	0.00564753	0.00638085	0.00384712	0.000133498	-0.00190684	0.00831477	0.00634885	0.0125453	0.0219246	-0.00305486	0.0116572	0.0266694	0.00981681
517	0.00439747	0.0092638	0.00425533	-0.00170607	0.00248964	0.00982653	0.00974744	0.01371	0.0220136	-0.00085508	0.0130523	0.0294039	0.0107034
516.5	0.00637842	0.00836369	0.00652839	-0.000877965	0.00337149	0.00964927	0.0103838	0.0129792	0.0231912	6.62288e-05	0.0127725	0.0270814	0.0116041
516	0.00712893	0.0113782	0.0090143	0.000176045	0.00795894	0.0150272	0.0147611	0.0165729	0.0255963	0.00595953	0.0168826	0.0293246	0.0131504
515.5	0.00930459	0.0151939	0.0138245	0.00143142	0.0138734	0.0173853	0.0128359	0.0204867	0.030713	0.00908119	0.0194027	0.0307549	0.0157759
515	0.00855423	0.017164	0.0153711	0.00453842	0.0124608	0.0181588	0.0164661	0.0225028	0.0324095	0.00968174	0.0198316	0.0316549	0.0188318
514.5	0.00877492	0.017833	0.0175026	0.0058289	0.0162983	0.0210775	0.0193602	0.0216525	0.036146	0.0116298	0.0199262	0.0328939	0.02143
514	0.00890828	0.010567	0.0120267	-0.00085645	0.00944877	0.015168	0.0111183	0.0142596	0.0259903	0.0036366	0.0129789	0.0221072	0.0128403
513.5	0.00766622	0.0100337	0.0104749	0.00124968	0.00891783	0.0159668	0.0135376	0.0172471	0.027377	0.00290349	0.0167528	0.023664	0.0159253
513	0.0132939	0.0141018	0.0139336	0.00686137	0.0175896	0.0248258	0.0218133	0.0217266	0.0363874	0.0120386	0.0227236	0.0307692	0.0225564
512.5	0.0146486	0.0136589	0.0130173	0.00835228	0.0189286	0.0235062	0.0209741	0.0208045	0.0361685	0.00939773	0.0217493	0.031451	0.0238151
512	0.0150267	0.0106172	0.0111228	0.00469762	0.0164693	0.018805	0.0171634	0.017859	0.0304134	0.00624648	0.0176676	0.0279582	0.0174985
511.5	0.0162099	0.00856135	0.0099317	0.00402344	0.0156097	0.0159582	0.0176606	0.0200905	0.0308186	0.00664309	0.0152834	0.0280063	0.018194
511	0.0186925	0.00771627	0.0122073	0.00700389	0.0178281	0.0185977	0.021434	0.0219085	0.0326318	0.00912159	0.0173297	0.0299708	0.020845
510.5	0.0180671	0.00724734	0.0110964	0.00774973	0.0208643	0.0195702	0.0215577	0.0244859	0.0326367	0.0105865	0.0219824	0.0312266	0.0206977
510	0.0155994	0.00692273	0.00974152	0.00588856	0.017666	0.0201371	0.0198015	0.0211058	0.0302993	0.00814411	0.0207651	0.0248347	0.0169937
509.5	0.0162893	0.00734474	0.00727515	0.00470143	0.0176059	0.0204851	0.020725	0.0174443	0.027002	0.00711128	0.0202583	0.0230999	0.0163645
509	0.0135839	0.0118486	0.0134218	0.0121728	0.0230815	0.0244472	0.0288283	0.0219025	0.0344831	0.0146375	0.0259529	0.027812	0.025438
508.5	0.0166994	0.0198062	0.0209381	0.0176685	0.0314068	0.0307665	0.0363522	0.0288424	0.0401402	0.0207126	0.0359209	0.0372082	0.0339571
508	0.0152689	0.0209699	0.0224342	0.0168298	0.0323567	0.0301156	0.0384462	0.0295842	0.0409342	0.0250916	0.0364385	0.038148	0.031219
507.5	0.0164888	0.021516	0.0221875	0.0166286	0.0330642	0.0306963	0.0373826	0.0297553	0.0388652	0.025254	0.0357158	0.0369884	0.0304794
507	0.014734	0.0212259	0.0156876	0.015189	0.0285902	0.025416	0.0310386	0.0245012	0.0337907	0.0191481	0.0296738	0.0301883	0.0231102
506.5	0.0141203	0.0295282	0.0239382	0.023757	0.0356995	0.0321415	0.0383451	0.0312722	0.042857	0.0302117	0.0367481	0.0368473	0.0307859
506	0.0152846	0.0230464	0.0201239	0.019767	0.0316222	0.0271914	0.0316489	0.0299288	0.0347722	0.0241311	0.0301238	0.0313162	0.0242635
505.5	0.0173978	0.0248681	0.0180246	0.0225879	0.0310142	0.0253105	0.032667	0.0295581	0.0373177	0.0237972	0.0280502	0.031628	0.0243405
505	0.0196519	0.0320585	0.0277231	0.0306253	0.0408565	0.0334507	0.0454081	0.0381483	0.0464986	0.0357595	0.0409562	0.0412975	0.0368924
504.5	0.0179628	0.0307942	0.0260446	0.0287882	0.0377406	0.0323078	0.0436474	0.0357239	0.0424512	0.0355474	0.036788	0.0401603	0.033712
504	0.0197284	0.0303238	0.0280255	0.0295318	0.0401438	0.0335612	0.0460428	0.0396698	0.0435573	0.0372411	0.0387862	0.039878	0.0374133
503.5	0.0194071	0.0266156	0.0216705	0.0261242	0.0337596	0.0265753	0.0387928	0.0358163	0.0406561	0.0305023	0.0325866	0.0347016	0.0297401
503	0.0204582	0.0307029	0.0223011	0.0268065	0.0342942	0.0281045	0.0399303	0.035045	0.0415104	0.0331133	0.0337633	0.0361885	0.0327734
502.5	0.0172827	0.0288901	0.0183515	0.025364	0.0349411	0.0290386	0.0382291	0.0345086	0.0389918	0.0330215	0.033006	0.0335203	0.0312742
502	0.0143172	0.0208282	0.00919624	0.0188536	0.0271945	0.0203488	0.0297859	0.0254924	0.0279979	0.0222034	0.0238619	0.0243438	0.0234516
501.5	0.0132539	0.0210313	0.00839395	0.0181931	0.0291223	0.0196195	0.0274722	0.021515	0.023548	0.0216761	0.0217404	0.020978	0.0231759
501	0.0132608	0.0282195	0.0186784	0.0285265	0.0375825	0.0322924	0.037234	0.0332864	0.0349872	0.0351684	0.0352075	0.0311358	0.0346994
500.5	0.0146583	0.0432535	0.0356305	0.045894	0.0550933	0.0527344	0.0572729	0.0544697	0.0559039	0.0608481	0.0583157	0.0556059	0.0575584
500	0.0137128	0.042653	0.0366871	0.0483047	0.0561267	0.0561284	0.0583591	0.0581518	0.0590811	0.0615955	0.0597842	0.0579927	0.0608043
499.5	0.0115007	0.0407901	0.0361822	0.0488079	0.0533777	0.0561669	0.0619281	0.0588232	0.0596706	0.0638337	0.0614616	0.0622886	0.0622611
499	0.0127161	0.0361574	0.0346335	0.0445351	0.0495001	0.0504795	0.058788	0.0534697	0.0565778	0.0612036	0.0588309	0.057657	0.0571105
498.5	0.0119657	0.0364777	0.0338032	0.045213	0.0496721	0.0481209	0.0589324	0.0533259	0.0547793	0.0592092	0.0605377	0.0592373	0.0564157
498	0.0138859	0.0454075	0.0442396	0.0558264	0.0595831	0.0581618	0.069999	0.0653779	0.0692002	0.0703185	0.0733504	0.0725399	0.0702241
497.5	0.0142127	0.0373772	0.0347918	0.0470101	0.0496525	0.0481349	0.0577456	0.0540408	0.0581757	0.0587725	0.0613545	0.0623829	0.0598271
497	0.0102168	0.0304675	0.0278695	0.0350887	0.0399295	0.0363514	0.0463513	0.042261	0.0457683	0.0432851	0.049	0.0483525	0.0471356
496.5	0.0102865	0.0309878	0.0278653	0.0332449	0.0383127	0.0354547	0.045024	0.041251	0.0450351	0.0433546	0.0472586	0.0466372	0.045502
496	0.0103302	0.0327495	0.0301117	0.0361934	0.0394191	0.0382607	0.0468596	0.0436298	0.0476751	0.0457951	0.0491936	0.0473736	0.0482209
495.5	0.00928067	0.0299593	0.0258217	0.0312992	0.0365149	0.0346794	0.0423453	0.0397719	0.0424474	0.0412345	0.0454828	0.0422622	0.0431904
495	0.00821814	0.0311409	0.0260927	0.0308665	0.0361731	0.0367885	0.0430895	0.0403334	0.0419341	0.0394015	0.043917	0.0439374	0.0439896
494.5	0.00867329	0.0268091	0.0226164	0.0260232	0.0291892	0.0297924	0.0344545	0.0302065	0.0337813	0.031237	0.0343193	0.0341099	0.0348696
494	0.0092472	0.0201659	0.0148908	0.0157957	0.017991	0.0156279	0.0214846	0.018655	0.0199995	0.0181339	0.02031	0.0225548	0.0237452
493.5	0.00958866	0.0218	0.0182386	0.0171438	0.0196719	0.0169909	0.0217638	0.0207815	0.0222727	0.0211714	0.0220975	0.0235917	0.024099
493	0.0118516	0.0207643	0.0155936	0.0147701	0.0173906	0.0157889	0.017255	0.017798	0.0167142	0.0190399	0.0177211	0.020935	0.0193106
492.5	0.010676	0.019673	0.0162103	0.0140227	0.0166256	0.0148569	0.0145215	0.0159567	0.0178899	0.018492	0.0161811	0.0202568	0.0179447
492	0.011294	0.0243501	0.0212326	0.0213744	0.0222411	0.0219298	0.018082	0.0211592	0.0248114	0.0220001	0.0206666	0.0249097	0.0233831
491.5	0.00791171	0.0216172	0.0200882	0.020249	0.0201065	0.0210753	0.0170567	0.0207861	0.0248474	0.0219881	0.0219223	0.0252257	0.0223731
491	0.00796204	0.0214615	0.0239678	0.0196829	0.0229926	0.0227985	0.0206137	0.0227322	0.026314	0.0255494	0.0249618	0.0286295	0.026361
490.5	0.00869231	0.0212087	0.0234062	0.0184233	0.0219504	0.0221847	0.0200243	0.0228294	0.0249654	0.0245712	0.0250268	0.0288837	0.0259375
490	0.00862528	0.0279815	0.0280593	0.0253409	0.0276435	0.0280026	0.0266541	0.0272971	0.0322477	0.031225	0.0319134	0.0348664	0.0316577
489.5	0.00741227	0.0282584	0.03049	0.0261416	0.0299147	0.0307821	0.0285396	0.0287696	0.033088	0.0328778	0.0346288	0.0374929	0.0340028
489	0.00568813	0.0231925	0.022557	0.0202917	0.0217909	0.0243983	0.0189613	0.0216331	0.0241894	0.0243936	0.0255898	0.0287197	0.0246869
488.5	0.00596672	0.0206014	0.0218714	0.0198914	0.0213431	0.0233163	0.0185638	0.0211392	0.0244612	0.0231768	0.0261971	0.028439	0.024721
488	0.0043073	0.0192509	0.0198357	0.0182923	0.0175117	0.0225696	0.0161254	0.0172418	0.0218679	0.0201069	0.0250364	0.0271706	0.0220718
487.5	0.00501779	0.0211274	0.0235154	0.0189315	0.021941	0.0273582	0.0192019	0.0190826	0.0247047	0.0233119	0.0276582	0.0303095	0.0265645
487	0.004953	0.0200162	0.0236821	0.0181875	0.0211863	0.0261899	0.0186105	0.0194298	0.0246111	0.021964	0.0274938	0.0285002	0.0252085
486.5	0.00587724	0.0198189	0.0239371	0.0185144	0.0200013	0.0239768	0.0177458	0.0185867	0.0226901	0.0206987	0.0261616	0.0274689	0.0234739
486	0.00549205	0.0247958	0.0302806	0.0234418	0.0252662	0.0304248	0.0234386	0.0239212	0.0288366	0.0269617	0.0334451	0.0345111	0.0291675
485.5	0.00570967	0.0243165	0.0303264	0.024919	0.0245172	0.0318262	0.0255965	0.0268232	0.0314802	0.0282715	0.0354789	0.0376721	0.0301
485	0.00456919	0.0158986	0.0214395	0.0160331	0.0153381	0.0207675	0.0163477	0.0166972	0.0214205	0.0175003	0.0238444	0.0290645	0.0203732
484.5	0.000875894	0.0018466	0.00460665	-0.000289987	-0.00171096	0.00248904	-0.000984783	-0.00170669	0.00188733	-0.00456561	0.00333641	0.00732903	0.00060621
484	0.000730056	-0.000225666	0.00232975	-0.00251126	-0.00359175	-0.00145865	-0.00407689	-0.006058	-0.00210423	-0.00755679	-0.000216331	0.0047953	-0.000658223
483.5	-0.000213816	-0.000292112	-0.000292197	-0.00382978	-0.00330312	-0.00196286	-0.00645994	-0.00810433	-0.00415893	-0.00967485	-0.0025792	0.00166709	-0.00109761
483	-0.00187733	-0.000193372	-0.00255301	-0.00254889	-0.00218329	-0.0010643	-0.00625884	-0.00713486	-0.00468845	-0.010472	-0.00275014	0.000958255	-0.000129439
482.5	-0.00163794	-0.000386997	-0.00215533	-0.00264494	-0.00455048	-2.79385e-05	-0.00610435	-0.00603809	-0.00433951	-0.0102564	-0.00462014	-0.000685515	0.000481933
482	-0.00338175	-0.00169304	-0.00407816	-0.00350995	-0.00398032	-0.000143084	-0.00659464	-0.00765505	-0.00657847	-0.0084004	-0.00590767	-0.000843736	-0.000753587
481.5	-0.0030731	0.00803643	0.00609226	0.00577466	0.00787852	0.0116303	0.00740729	0.00402146	0.00503051	0.0047416	0.00675335	0.0101915	0.00950568
481	-0.000434748	0.0174768	0.0172511	0.0214808	0.0215643	0.0273767	0.0211183	0.0203329	0.0188945	0.0213047	0.0221717	0.0295494	0.0268271
480.5	-0.00129891	0.0191161	0.0204432	0.0244669	0.0244492	0.0310189	0.0247497	0.0254625	0.0230092	0.0254143	0.0287928	0.0350642	0.0320824
480	-0.000217159	0.0237288	0.0255054	0.0297968	0.0298621	0.037695	0.0311272	0.0312516	0.0305032	0.0317634	0.0359924	0.0431009	0.0387295
479.5	-0.00192384	0.0220491	0.0245168	0.0286087	0.0256828	0.0349187	0.027693	0.0270375	0.0280942	0.0280358	0.0323745	0.0399823	0.036555
479	-0.0023385	0.0201047	0.0223246	0.0251962	0.0223437	0.0301541	0.0233208	0.0228494	0.0253002	0.0257746	0.029785	0.0360758	0.0306615
478.5	-0.00277489	0.0204944	0.0244438	0.0259239	0.0238402	0.0323731	0.027447	0.0260915	0.0295506	0.0294252	0.0329041	0.0401344	0.0344313
478	-0.00312303	0.0255081	0.0299751	0.0344634	0.0335605	0.044502	0.0387874	0.0376658	0.0409106	0.0410871	0.0465387	0.0526135	0.0469229
477.5	-0.00326946	0.024349	0.0284313	0.0345957	0.0326912	0.0433355	0.0385061	0.0374087	0.040669	0.0396068	0.0471661	0.0532872	0.0470541
477	-0.00498248	0.0247118	0.0301317	0.0357614	0.0328654	0.0437196	0.0401069	0.0395915	0.0444766	0.0406069	0.0490111	0.0545907	0.0500016
476.5	-0.00429897	0.025592	0.0295472	0.0376494	0.034523	0.0449373	0.0430364	0.0416477	0.0453492	0.0429897	0.0504045	0.0555367	0.0537547
476	-0.00551911	0.0144847	0.0175588	0.0243824	0.0227854	0.0325445	0.0335155	0.0300579	0.0327627	0.033889	0.0410278	0.0449155	0.0457603
475.5	-0.00390474	0.0107466	0.0115756	0.0181386	0.0173652	0.0265487	0.0250577	0.0214258	0.0248803	0.0259767	0.0312993	0.0376553	0.0375972
475	-0.00374065	0.00993535	0.0105778	0.0190189	0.0162355	0.0266827	0.0232697	0.0229351	0.0264492	0.0252385	0.0311401	0.0370312	0.0371153
474.5	-0.00377091	0.00673657	0.00872505	0.0173675	0.0131993	0.025618	0.0216639	0.0196936	0.0240017	0.0208899	0.028475	0.0343569	0.03352
474	-0.00422256	0.00503871	0.00974421	0.0169751	0.0135238	0.0258438	0.021176	0.0197613	0.0247616	0.0221706	0.0295039	0.0346371	0.0350138
473.5	-0.00501606	0.00285227	0.00565236	0.0136281	0.0100865	0.0221179	0.0162954	0.0163141	0.021608	0.0187183	0.025052	0.0301257	0.0313427
473	-0.00395864	0.000614715	0.00536593	0.0102974	0.00793209	0.0183302	0.013357	0.013178	0.0175876	0.0159567	0.0226687	0.0271327	0.027274
472.5	-0.0051989	-5.33171e-05	0.00371384	0.0078975	0.00583669	0.0160638	0.0101657	0.0103186	0.014718	0.0143648	0.0199868	0.0251074	0.0251788
472	-0.00512368	-0.000958147	0.00483254	0.00866424	0.00803505	0.0182267	0.0138545	0.0138126	0.0191838	0.0196752	0.0246329	0.0299802	0.0315583
471.5	-0.00545649	-0.00506825	-0.0012952	0.00222363	0.000106565	0.0106361	0.0079292	0.00791249	0.011625	0.0130792	0.0174003	0.0214457	0.0241313
471	-0.0066923	-0.0139269	-0.00929955	-0.00514357	-0.00765117	0.00304962	0.000420913	0.000288965	0.00558968	0.00777876	0.011258	0.016406	0.0191181
470.5	-0.00497594	-0.00559164	0.000461733	0.00433764	0.00294083	0.0154475	0.0129804	0.0123071	0.0195822	0.0208618	0.0248191	0.0287972	0.0335383
470	-0.00387002	-0.00699131	-0.00250416	0.00174618	0.000688369	0.0123347	0.0110309	0.0112008	0.0179463	0.0190015	0.0212099	0.0269858	0.0306971
469.5	-0.00434521	-0.00614186	-0.00128372	0.00187213	0.00166401	0.0140796	0.0124672	0.0129529	0.0190787	0.020559	0.022158	0.0278832	0.0326126
469	-0.00336987	-0.0036293	0.00124954	0.00517218	0.0051345	0.0179787	0.0151908	0.015402	0.022947	0.0237406	0.0260879	0.0313383	0.03631
468.5	-0.00290399	-0.000660139	0.00576129	0.00944138	0.00959548	0.0221501	0.0192011	0.0200765	0.0279447	0.0293345	0.0321195	0.0366119	0.0415237
468	-0.00300176	0.000992691	0.00638022	0.0114922	0.011391	0.0237001	0.0228008	0.0224297	0.0316955	0.0321564	0.0364273	0.0398415	0.0433696
467.5	-0.00141758	0.00290021	0.00902449	0.014368	0.0130884	0.0253912	0.0254388	0.0249017	0.0335383	0.0344406	0.0398633	0.0432096	0.0446472
467	-0.000452465	0.00428574	0.0118359	0.0141477	0.0139097	0.0274253	0.024968	0.0251526	0.0342732	0.0353549	0.0394	0.0454239	0.0456095
466.5	-0.00209094	0.0019088	0.00860779	0.0105771	0.012085	0.0240952	0.0202696	0.0221447	0.0300962	0.0335215	0.0358596	0.0419337	0.0410128
466	-0.00214834	-0.00478857	0.0022102	0.00224838	0.00251977	0.0148672	0.0110177	0.0145994	0.0219967	0.0228595	0.0272302	0.03303	0.0329359
465.5	-0.00223183	-0.00384106	0.004641	0.00254254	0.0030906	0.0148141	0.0108237	0.0146545	0.0237355	0.0242341	0.0270484	0.034567	0.0347507
465	-0.0036902	-0.00574448	0.00286373	-0.00117623	4.24268e-05	0.0102373	0.00915353	0.0109657	0.0231831	0.0237292	0.0265756	0.0318132	0.0336706
464.5	-0.00283013	-0.00223888	0.0042002	0.00169467	0.00366236	0.0130649	0.0120409	0.0124717	0.0258123	0.0253438	0.0279617	0.0328175	0.0348679
464	-0.004092	-0.00876123	-0.00388583	-0.00749916	-0.00488521	0.00386503	0.00179574	0.00371175	0.0161244	0.0159078	0.0173019	0.0228387	0.0256254
463.5	-0.00253584	-0.00597786	0.000319399	-0.00278803	0.000474244	0.00987341	0.00785837	0.0104856	0.0217492	0.0226299	0.0231223	0.0295081	0.0311319
463	-0.0020916	-0.0088105	-0.00254953	-0.00576498	-0.00264591	0.00749966	0.00470279	0.008562	0.0189027	0.0211157	0.0204003	0.0276633	0.0312362
462.5	-0.0023304	-0.00649863	-0.00151732	-0.00414461	-0.000862052	0.00815311	0.00682396	0.0117991	0.0204123	0.0233809	0.0237921	0.0301785	0.0335055
462	-0.00164019	-0.00353945	0.00168554	-0.000714458	0.00210632	0.0113731	0.0105693	0.01506	0.0251917	0.0277721	0.0267085	0.034128	0.0366742
461.5	-0.000539516	-0.000139526	0.00573433	0.0026178	0.00676062	0.0165997	0.0158863	0.0197055	0.0301176	0.0338636	0.0306361	0.040047	0.0428946
461	0.00124743	-0.00108954	0.00589758	0.00196551	0.00564248	0.0155727	0.0148844	0.0182727	0.0292026	0.0336043	0.0316877	0.0399942	0.0419844
460.5	0.000538575	-0.00344886	0.00232761	0.000493199	0.00361104	0.0134001	0.0127392	0.0155222	0.0264047	0.0302759	0.0294075	0.0369021	0.0386117
460	0.0011429	-0.00131293	0.00433932	0.00296211	0.00566348	0.0164068	0.0135243	0.0183593	0.0286228	0.0318388	0.0311347	0.0392149	0.0401726
459.5	0.00148049	0.00243176	0.00904747	0.00825217	0.0107977	0.021541	0.0202526	0.0252986	0.0352173	0.0384257	0.0391398	0.0465824	0.0487437
459	0.00312232	0.00314142	0.00789995	0.00958492	0.0124236	0.0230043	0.0206708	0.0265003	0.0352597	0.040497	0.0397842	0.0465821	0.0502532
458.5	0.00332515	0.00234669	0.00652235	0.00882931	0.0123327	0.0205483	0.0198912	0.0261913	0.0357231	0.0419067	0.0390335	0.0462127	0.0500156
458	0.00194487	-0.00421692	0.000910757	0.00142291	0.00437733	0.0131931	0.0139937	0.0211065	0.0300958	0.0361921	0.0324367	0.0407428	0.0444778
457.5	0.00397917	-0.00108132	0.00443553	0.00607775	0.00831485	0.0180816	0.0197437	0.0286394	0.0356377	0.042209	0.0401832	0.046985	0.0507564
457	0.00295711	-0.000325881	0.00529577	0.00813085	0.01037	0.021068	0.0227298	0.0324568	0.0410018	0.0447537	0.0430818	0.0493561	0.0557339
456.5	0.00276711	0.0039838	0.0107442	0.0150688	0.0169674	0.0268306	0.031354	0.0402697	0.0490207	0.052552	0.051825	0.0577337	0.0644922
456	0.00250433	0.00381768	0.00732559	0.0137892	0.0142319	0.0227019	0.0277086	0.0370381	0.0441076	0.0466881	0.0462359	0.0529426	0.0583952
455.5	0.00347995	0.00926301	0.0135942	0.0206014	0.021635	0.0292586	0.0355636	0.0450741	0.0523321	0.0557127	0.0567134	0.0636733	0.0669882
455	0.00642421	0.020392	0.0241638	0.0317284	0.0344873	0.0419376	0.0482898	0.0585997	0.0638115	0.0678925	0.0700219	0.0750585	0.078012
454.5	0.0064304	0.0131121	0.0158724	0.0237474	0.0250239	0.0321819	0.0383773	0.0497015	0.0546629	0.0575036	0.0602129	0.0668709	0.0680392
454	0.00617551	0.0156448	0.020213	0.0276356	0.0302753	0.0377036	0.0430693	0.0549819	0.0592785	0.0638648	0.0668312	0.0733991	0.0748824
453.5	0.00681036	0.01526	0.0186394	0.0271849	0.028949	0.0358395	0.041316	0.0535588	0.05859	0.0624177	0.0672705	0.0722049	0.073693
453	0.00812761	0.015721	0.0195762	0.0289381	0.0289155	0.0367409	0.0431207	0.0563687	0.060096	0.0647399	0.0699899	0.0752413	0.0766659
452.5	0.00723493	0.0133354	0.0169814	0.0257437	0.0260112	0.0337083	0.0397158	0.0536058	0.0576086	0.0619962	0.0676667	0.0741171	0.0746248
452	0.00743264	0.0121431	0.0160732	0.022918	0.0251004	0.032037	0.0378301	0.0521019	0.0560503	0.0601723	0.0660455	0.0723767	0.0731933
451.5	0.00728665	0.0111961	0.0164654	0.0233946	0.0257505	0.0327905	0.038716	0.0526946	0.0578434	0.0619655	0.0672958	0.0736145	0.0751638
451	0.00693914	0.0116363	0.0159778	0.0248839	0.0268918	0.0338397	0.0408703	0.0543942	0.0604382	0.0644244	0.0700607	0.0773059	0.0780935
450.5	0.00898551	0.0147388	0.018247	0.0275799	0.0305422	0.0377859	0.0455612	0.0581383	0.0655057	0.0695743	0.0764655	0.083561	0.0853244
450	0.00924167	0.0168063	0.01958	0.0304547	0.0333514	0.0405442	0.0492196	0.0607103	0.0685096	0.0744076	0.0791206	0.0868078	0.0885045
449.5	0.00950579	0.0127688	0.0161046	0.0269322	0.0293631	0.0375508	0.0456586	0.0578991	0.0649201	0.0721328	0.0775631	0.0848433	0.0860362
449	0.00935267	0.00920555	0.0126282	0.0236891	0.0244687	0.0346134	0.0427298	0.0548686	0.0614486	0.068466	0.0738961	0.0806382	0.0832812
448.5	0.00854456	0.00367001	0.00847079	0.0182768	0.0191749	0.0292289	0.0367619	0.0508915	0.056249	0.0646562	0.0689957	0.0762121	0.0792788
448	0.00810719	0.00371197	0.010045	0.0199514	0.0211403	0.0299023	0.0402602	0.0530372	0.0574795	0.0676589	0.0717336	0.0798603	0.082111
447.5	0.00690851	0.00306427	0.0089974	0.0187942	0.0203419	0.0283837	0.040141	0.0529851	0.0593123	0.0689746	0.0725993	0.0807538	0.0836257
447	0.00648845	0.00733966	0.0145413	0.0241657	0.0268785	0.0341511	0.0470941	0.0598351	0.0661277	0.0752709	0.080522	0.0885934	0.0913848
446.5	0.00598328	0.00792873	0.0157356	0.0272529	0.0292998	0.0364866	0.050084	0.0620451	0.0694543	0.0785305	0.0838084	0.0928055	0.0956075
446	0.00654929	0.00715029	0.0160845	0.0264058	0.0295439	0.0369594	0.0504955	0.062678	0.0707796	0.0788743	0.0850472	0.094326	0.0982396
445.5	0.00601987	0.00471589	0.0133205	0.0247372	0.0267665	0.0348295	0.0481044	0.0603143	0.0682598	0.0766082	0.0828909	0.0918845	0.0969191
445	0.00438555	0.00444567	0.0123515	0.0240726	0.0277403	0.0352849	0.0486572	0.0620811	0.0697532	0.0772586	0.0847378	0.092992	0.0987404
444.5	0.00512436	0.00277698	0.0125426	0.0223169	0.0258248	0.0344678	0.0477567	0.0608419	0.068209	0.0769361	0.084659	0.0936851	0.0988777
444	0.00422888	0.00426221	0.0139296	0.0237644	0.0260769	0.0371695	0.0506414	0.0636034	0.0713828	0.0798496	0.0882312	0.0980463	0.102169
443.5	0.0026084	0.0027042	0.0139102	0.0241055	0.0268189	0.037816	0.0517914	0.0658354	0.0722298	0.0801572	0.0897044	0.0991191	0.102827
443	0.00182398	0.0040712	0.0155487	0.024987	0.0287238	0.0385419	0.0545546	0.06774	0.0747769	0.0839093	0.0938655	0.103747	0.1072
442.5	0.0013397	0.00400076	0.0163461	0.0259059	0.0294023	0.040667	0.0549445	0.0694758	0.0756005	0.0854917	0.0959729	0.105585	0.110715
442	0.00220654	0.00897896	0.0178165	0.0284802	0.033138	0.0451704	0.0585328	0.0726392	0.0788827	0.0884399	0.0997816	0.111642	0.115942
441.5	0.00225437	0.00306426	0.0104699	0.0188283	0.0232717	0.035926	0.0487491	0.0616032	0.0692903	0.0767271	0.0877171	0.10022	0.106458
441	0.00206402	0.00599732	0.0122486	0.0221425	0.0274699	0.0391296	0.0515816	0.0644373	0.0724587	0.08146	0.0922108	0.105871	0.11103
440.5	0.00320732	0.00377693	0.00940418	0.018434	0.0247622	0.0375819	0.0478471	0.0600426	0.0710317	0.0781017	0.0888958	0.102625	0.108077
440	0.0042353	0.00508644	0.0107583	0.0191576	0.0260338	0.0405839	0.0491006	0.061827	0.0743828	0.0816295	0.0919674	0.105387	0.112389
439.5	0.00374048	0.00431714	0.0105206	0.0202354	0.0266136	0.0412142	0.0498475	0.0631781	0.0750494	0.0830441	0.0922482	0.106754	0.114412
439	0.0030388	0.00357463	0.0111678	0.0196003	0.0254864	0.0400406	0.0490966	0.061176	0.0747491	0.0815532	0.0898885	0.106837	0.113962
438.5	0.00170472	0.00105938	0.00938669	0.016567	0.0229825	0.0374011	0.0461136	0.0578339	0.0717869	0.0793827	0.0878721	0.104649	0.112061
438	0.00127258	0.000110108	0.00797639	0.0148747	0.0206462	0.0341718	0.045231	0.0565044	0.0711304	0.0776626	0.0863861	0.102703	0.112309
437.5	0.00170889	0.00324266	0.0120555	0.0192595	0.0257541	0.0389611	0.0512602	0.0618721	0.0780241	0.0854343	0.0921616	0.111171	0.120159
437	0.000415115	0.0019547	0.00993638	0.0168021	0.0252394	0.0372126	0.0490992	0.0593822	0.0766927	0.0837911	0.0904167	0.11011	0.118045
436.5	0.000728108	0.00332816	0.0120771	0.0190473	0.0266792	0.0391949	0.0515661	0.0615616	0.0786102	0.0870046	0.0926016	0.112571	0.120558
436	0.000454035	0.00293595	0.0118535	0.0199635	0.0260988	0.039926	0.0525188	0.0623669	0.0794608	0.0888825	0.0941104	0.114515	0.12248
435.5	0.00123952	-0.00354678	0.00261555	0.00968564	0.0166536	0.0295272	0.0416988	0.0515342	0.0672042	0.0769429	0.0812846	0.101663	0.110491
435	0.00232507	-0.00318383	0.00389507	0.00969671	0.0171609	0.0295736	0.0422273	0.0535229	0.0690422	0.0789696	0.0840303	0.103246	0.112289
434.5	0.00119053	-0.00406324	0.00332077	0.0093986	0.0167264	0.0292307	0.0418344	0.0539432	0.06902	0.0782444	0.0840952	0.103929	0.112441
434	0.000790141	-0.00187202	0.00617841	0.0115829	0.0196521	0.0324523	0.0445362	0.0585835	0.0728795	0.0821003	0.0884533	0.107914	0.116993
433.5	0.00104684	-0.00103481	0.00710124	0.0137123	0.0219635	0.0344012	0.0467909	0.0617609	0.075713	0.0838871	0.0912779	0.110096	0.120608
433	0.00190772	-0.00237524	0.00686316	0.0140426	0.0233653	0.0346277	0.0460158	0.0630044	0.0761057	0.0851046	0.0921265	0.111515	0.121764
432.5	0.000927608	-0.00237561	0.00654635	0.0134204	0.0224517	0.0354761	0.0470357	0.0632826	0.0778873	0.0860378	0.0933471	0.114126	0.122644
432	0.00207691	0.00107444	0.00926967	0.0163246	0.0261427	0.0401188	0.0501527	0.0681346	0.0837119	0.0904483	0.0982877	0.119447	0.129047
431.5	0.00338402	0.00437124	0.0131685	0.0213314	0.0318033	0.0450974	0.0556957	0.0740698	0.0894551	0.0958945	0.104178	0.126127	0.135371
431	0.00268276	0.00535992	0.0145787	0.0235345	0.033912	0.0473912	0.058032	0.076605	0.091882	0.099189	0.107935	0.128548	0.138533
430.5	0.00181491	0.00166157	0.0107421	0.0194804	0.0303535	0.0444225	0.053686	0.0734774	0.0889181	0.0964138	0.104636	0.125262	0.136349
430	0.00183755	0.00104375	0.00862016	0.017848	0.02857	0.0419823	0.0523013	0.0723228	0.086829	0.0957375	0.103289	0.124501	0.135303
429.5	0.00126351	-0.00113459	0.00827384	0.0170186	0.0293108	0.0415095	0.0517999	0.072916	0.0881104	0.0970945	0.104554	0.126171	0.136247
429	0.00282022	0.00161688	0.0128634	0.0216173	0.0341251	0.045693	0.0578244	0.0781921	0.095065	0.103641	0.11014	0.132692	0.143873
428.5	0.00310212	0.00437791	0.0154882	0.0240996	0.0379952	0.0488995	0.061768	0.0828012	0.101061	0.109133	0.115484	0.137963	0.149472
428	0.00477106	0.00471315	0.0171304	0.025097	0.0408775	0.0498921	0.0629969	0.0847264	0.103194	0.11102	0.117744	0.14	0.152048
427.5	0.0064089	0.00592255	0.0164031	0.0242574	0.039825	0.0483384	0.0619678	0.0821647	0.103263	0.11082	0.116776	0.13897	0.152447
427	0.00728595	0.00596039	0.0170831	0.0246611	0.0389493	0.0483231	0.0629285	0.0823363	0.104229	0.110188	0.116881	0.138888	0.153023
426.5	0.00798105	0.00601075	0.0163877	0.0233188	0.0383132	0.0475762	0.0632992	0.0822285	0.105005	0.110598	0.117651	0.140031	0.153822
426	0.0086179	0.00683397	0.0189215	0.0269667	0.0409245	0.0496217	0.0672326	0.0850481	0.109053	0.115295	0.122346	0.142552	0.157367
425.5	0.00892682	0.0164106	0.0318863	0.0416671	0.056561	0.0647863	0.0843012	0.101104	0.126759	0.134189	0.142088	0.162364	0.17644
425	0.00987634	0.0171346	0.0343673	0.0432493	0.0575277	0.0672615	0.0885344	0.104792	0.130669	0.138058	0.146749	0.166624	0.182063
424.5	0.00909267	0.0174776	0.0344984	0.0438145	0.0582092	0.0667439	0.0895946	0.107013	0.131071	0.139657	0.149295	0.168003	0.18438
424	0.00891364	0.0160705	0.034112	0.0432664	0.05786	0.0656151	0.0889886	0.107133	0.130253	0.139703	0.149309	0.168444	0.184013
423.5	0.0089867	0.0187593	0.0376845	0.047081	0.0613565	0.0712291	0.0951506	0.112238	0.136209	0.145467	0.154891	0.174528	0.190944
423	0.00930698	0.0182567	0.0370465	0.0468994	0.0614039	0.0719092	0.0948957	0.112483	0.136179	0.1461	0.155895	0.175541	0.192255
422.5	0.0105471	0.0217961	0.0394324	0.0510345	0.0653254	0.0771523	0.100018	0.118038	0.141612	0.152376	0.162088	0.180399	0.198065
422	0.0104429	0.0210809	0.0386366	0.0508686	0.0654074	0.0775776	0.0995004	0.118242	0.142079	0.152399	0.162079	0.181857	0.1979
421.5	0.00918114	0.017146	0.0345224	0.0470404	0.0600656	0.0732813	0.0953637	0.114469	0.138238	0.147474	0.158329	0.177366	0.192913
421	0.00923145	0.018233	0.0362571	0.048438	0.0617976	0.0756041	0.0985178	0.117991	0.14179	0.151119	0.162637	0.181045	0.1982
420.5	0.00970098	0.0208404	0.0387716	0.0522026	0.0665643	0.0803168	0.103141	0.123161	0.14783	0.156741	0.168809	0.187853	0.20479
420	0.00210242	0.0127814	0.0292576	0.0386015	0.0550909	0.0646437	0.08968	0.107292	0.136489	0.148488	0.156151	0.179662	0.194851
419.5	0.000651191	0.016898	0.0349472	0.0448178	0.0620419	0.0709075	0.0979093	0.117104	0.145072	0.158981	0.165104	0.190416	0.204524
419	0.000637142	0.0157676	0.0339304	0.0443886	0.062047	0.0704027	0.0978949	0.11688	0.145067	0.16016	0.165135	0.192533	0.204944
418.5	0.00145492	0.0163795	0.0359157	0.0452687	0.0648011	0.0725907	0.099579	0.11921	0.148321	0.161785	0.166675	0.195125	0.208501
418	0.00200316	0.015705	0.0351655	0.0446887	0.0651329	0.0729749	0.100067	0.119414	0.14809	0.161719	0.167007	0.195224	0.207645
417.5	0.00179181	0.0161293	0.0364554	0.046339	0.0655476	0.073679	0.101258	0.121301	0.148209	0.163685	0.17046	0.198797	0.208528
417	0.00187843	0.0148712	0.0364074	0.0479602	0.06573	0.073137	0.102173	0.120792	0.14865	0.164303	0.170627	0.199838	0.208611
416.5	0.00146734	0.01696	0.0384384	0.0505998	0.0688443	0.0766539	0.10478	0.124342	0.151652	0.166645	0.17374	0.203176	0.21149
416	0.00109092	0.0154854	0.0369786	0.0485321	0.0676018	0.0764945	0.104165	0.123908	0.151316	0.167697	0.172904	0.204161	0.211689
415.5	0.000629764	0.0175677	0.036256	0.0510249	0.06908	0.0769867	0.103378	0.123807	0.152376	0.169086	0.173985	0.20414	0.213113
415	0.000143388	0.0130868	0.0299047	0.0465302	0.0643771	0.072837	0.0981042	0.119203	0.147171	0.16375	0.168992	0.199197	0.209477
414.5	0.00123312	0.0213691	0.0399019	0.0553927	0.0743883	0.0823271	0.10805	0.128005	0.157283	0.173331	0.179515	0.210949	0.218343
414	0.00157742	0.0255837	0.0441153	0.0598127	0.0796724	0.0876988	0.115078	0.134847	0.161811	0.179814	0.186697	0.219073	0.225477
413.5	0.000882242	0.0257609	0.0434281	0.0612984	0.080477	0.0887299	0.11575	0.136673	0.162028	0.179818	0.188037	0.219269	0.226733
413	0.000620272	0.0216442	0.0384126	0.0561831	0.0765239	0.0842865	0.110084	0.131845	0.157169	0.175096	0.18283	0.213327	0.220544
412.5	0.00232451	0.0218723	0.0397848	0.0569333	0.0757471	0.0855909	0.110204	0.132059	0.157916	0.176609	0.184295	0.213753	0.220856
412	0.00157753	0.0225667	0.0393756	0.0574137	0.0749757	0.0849372	0.11048	0.132594	0.158525	0.177317	0.184453	0.214671	0.221822
411.5	0.00204446	0.0247341	0.0414579	0.0593385	0.0778379	0.0875612	0.113429	0.136786	0.162326	0.1814	0.188614	0.218634	0.226392
411	0.00300736	0.024934	0.0419233	0.0599003	0.0789502	0.0880302	0.115733	0.136319	0.162155	0.180517	0.189657	0.218417	0.227665
410.5	0.0042814	0.0257746	0.0412062	0.0606812	0.0785932	0.0876987	0.116715	0.136447	0.162589	0.180319	0.190481	0.218295	0.228716
410	0.00395162	0.0240413	0.0397591	0.0587047	0.0772245	0.0868578	0.114653	0.134636	0.161164	0.17979	0.188485	0.216245	0.225222
409.5	0.00251586	0.0186832	0.0335017	0.0512046	0.0706571	0.081342	0.108068	0.128798	0.156227	0.17301	0.182255	0.210551	0.220138
409	0.00444424	0.0196997	0.0363916	0.05323	0.0729308	0.0840754	0.110605	0.131709	0.1585	0.173889	0.183354	0.211568	0.222096
408.5	0.00566158	0.0195602	0.0359517	0.0538477	0.0739586	0.0849975	0.110856	0.131728	0.15889	0.174286	0.183397	0.211727	0.224153
408	0.00569009	0.0206404	0.0367506	0.0560525	0.0759513	0.0863951	0.111424	0.132541	0.159881	0.175563	0.185135	0.214009	0.225711
407.5	0.00653556	0.0204501	0.0359319	0.0552791	0.0752475	0.0855078	0.110836	0.130906	0.156787	0.173212	0.18467	0.21177	0.224207
407	0.00702505	0.0193164	0.036769	0.0558057	0.0763834	0.0866827	0.112426	0.132533	0.156815	0.174623	0.185648	0.213535	0.225572
406.5	0.00547068	0.0173995	0.0320284	0.0528109	0.0734197	0.0828967	0.109221	0.129865	0.153365	0.170911	0.182084	0.209765	0.223023
406	0.00667393	0.0198323	0.0348791	0.0554678	0.077672	0.0857446	0.112716	0.132397	0.155665	0.174591	0.185811	0.213418	0.226886
405.5	0.00668185	0.0190458	0.0338296	0.0553101	0.0773911	0.0861333	0.112757	0.131879	0.155106	0.175122	0.186144	0.212876	0.226755
405	0.007251	0.0210284	0.0364529	0.0581975	0.0790351	0.0901418	0.116575	0.134727	0.158334	0.177875	0.190238	0.216722	0.229487
404.5	0.00733217	0.0183997	0.0332557	0.0553459	0.0747287	0.0863774	0.112832	0.131478	0.153518	0.172853	0.185225	0.211939	0.224373
404	0.00845712	0.0218648	0.0360106	0.0588622	0.0780289	0.0898458	0.116836	0.135644	0.157194	0.176306	0.188258	0.215652	0.227871
403.5	0.00925291	0.0222009	0.0346272	0.0582991	0.0766233	0.0889489	0.115915	0.134656	0.155434	0.174962	0.187528	0.214986	0.226785
403	0.00905346	0.0224395	0.0346681	0.0592934	0.0774397	0.0894637	0.116828	0.135691	0.156455	0.175408	0.188791	0.214996	0.227607
402.5	0.00936104	0.023487	0.0362056	0.0621143	0.0788528	0.0905333	0.119473	0.136931	0.157744	0.177025	0.190316	0.217133	0.22957
402	0.00929488	0.0240031	0.0359647	0.0622735	0.0792312	0.0906454	0.120627	0.136736	0.158588	0.177818	0.190697	0.217711	0.230966
401.5	0.00999869	0.0249153	0.0369203	0.0642206	0.0808632	0.0927697	0.122751	0.139568	0.16148	0.179957	0.191681	0.219429	0.233575
401	0.0118099	0.0272391	0.0395158	0.0669093	0.0834714	0.0966025	0.126169	0.142394	0.164834	0.183373	0.195111	0.222111	0.237963
400.5	0.0118835	0.0269435	0.0389332	0.0661586	0.0824402	0.0962574	0.125172	0.141725	0.163742	0.182727	0.194678	0.220901	0.237488
400	0.0128163	0.0277665	0.0404904	0.0679934	0.0841893	0.0966134	0.126488	0.141886	0.164562	0.183439	0.196514	0.221284	0.238403
399.5	0.0134283	0.0288873	0.0421811	0.0695698	0.0855593	0.0976781	0.129259	0.143948	0.165887	0.184799	0.196944	0.222852	0.239403
399	0.0151011	0.0312413	0.0453028	0.0724701	0.088366	0.100091	0.132786	0.146553	0.169174	0.187571	0.19956	0.225571	0.241987
398.5	0.01617	0.0299726	0.0439477	0.0720403	0.0863368	0.0988654	0.131482	0.14604	0.1676	0.186792	0.198219	0.223767	0.241073
398	0.0160995	0.0271954	0.0408879	0.0691771	0.0829273	0.0959494	0.12661	0.142634	0.164382	0.182921	0.1946	0.22026	0.237116
397.5	0.0179566	0.0287192	0.0428155	0.0709459	0.0845685	0.0972518	0.129125	0.144767	0.164603	0.184988	0.19611	0.221833	0.239544
397	0.0194121	0.0318534	0.0464086	0.0747353	0.0874812	0.100928	0.133073	0.148757	0.168944	0.187213	0.200393	0.226111	0.242586
396.5	0.0204557	0.0346725	0.0488461	0.07689	0.0915738	0.103167	0.135825	0.152163	0.17173	0.189522	0.203496	0.229867	0.246282
396	0.0232832	0.0356724	0.0504981	0.0774377	0.0935943	0.105328	0.13734	0.152576	0.172765	0.190465	0.205063	0.231015	0.247306
395.5	0.0239119	0.0364401	0.0509549	0.0773128	0.0935311	0.105052	0.137509	0.152613	0.172526	0.189423	0.205136	0.230786	0.247388
395	0.0244114	0.0359695	0.0512212	0.0781263	0.0939839	0.105516	0.137351	0.153502	0.173435	0.190277	0.206015	0.232072	0.248048
394.5	0.0249241	0.0369252	0.0530382	0.079244	0.0964018	0.107214	0.139063	0.15602	0.174682	0.194046	0.207259	0.233387	0.25066
394	0.02625	0.0384956	0.0552905	0.0815532	0.0986886	0.109997	0.141026	0.157864	0.175972	0.19585	0.209739	0.235685	0.254297
393.5	0.0275361	0.0401346	0.0574019	0.0835702	0.100589	0.112066	0.143635	0.159481	0.177841	0.19773	0.212626	0.237446	0.255415
393	0.0269615	0.0412866	0.0578726	0.0838837	0.101529	0.112892	0.144277	0.160012	0.177073	0.198956	0.214103	0.238695	0.256411
392.5	0.0276507	0.0420737	0.0578791	0.0846159	0.101819	0.113543	0.145154	0.160807	0.177719	0.199653	0.215251	0.23989	0.257235
392	0.0301188	0.0448664	0.0603867	0.0867566	0.104579	0.116115	0.148182	0.163621	0.180429	0.202372	0.217246	0.242146	0.259837
391.5	0.0310785	0.0450356	0.0610183	0.0873346	0.105292	0.117016	0.147937	0.164387	0.181314	0.202879	0.217468	0.242599	0.26055
391	0.0326398	0.0456856	0.0615442	0.0883268	0.105417	0.117472	0.147969	0.163948	0.181807	0.203205	0.218174	0.242483	0.260788
390.5	0.0350548	0.047555	0.0652784	0.091325	0.109347	0.121469	0.151309	0.167473	0.18565	0.207112	0.222316	0.246292	0.264167
390	0.0361229	0.0474209	0.0647847	0.0911165	0.109131	0.121163	0.150633	0.167929	0.185821	0.206612	0.22181	0.245998	0.264212
389.5	0.0375549	0.0500337	0.0675262	0.0941666	0.111933	0.124241	0.152671	0.171057	0.189389	0.209175	0.2243	0.248531	0.267708
389	0.0407211	0.053545	0.0704678	0.0970252	0.1148	0.126889	0.154406	0.174242	0.191179	0.212373	0.227088	0.251183	0.27124
388.5	0.0425822	0.0560798	0.0736919	0.0999481	0.117855	0.130382	0.158024	0.17707	0.194591	0.216219	0.231008	0.25465	0.274939
388	0.0446032	0.0572218	0.074933	0.10066	0.118926	0.131299	0.159649	0.178193	0.195451	0.217208	0.232551	0.25574	0.276512
387.5	0.0471899	0.0593694	0.0783645	0.103671	0.121914	0.135334	0.162676	0.181071	0.199756	0.219466	0.235508	0.259285	0.27998
387	0.0488638	0.0619581	0.0808046	0.105745	0.123324	0.137538	0.16445	0.182923	0.202604	0.221478	0.238434	0.261436	0.281663
386.5	0.0509956	0.0653835	0.083221	0.107948	0.125902	0.140663	0.166563	0.185947	0.205304	0.224623	0.241949	0.264858	0.284462
386	0.053626	0.0680243	0.0861305	0.109904	0.12888	0.142628	0.168495	0.189711	0.207265	0.226717	0.244419	0.267502	0.287068
385.5	0.0549375	0.0690001	0.0876217	0.110744	0.129711	0.14385	0.169249	0.190732	0.208199	0.227723	0.245411	0.269232	0.288535
385	0.0560216	0.0704909	0.0894582	0.111173	0.130974	0.144509	0.170088	0.192344	0.209337	0.228673	0.246805	0.271068	0.289767
384.5	0.0583501	0.0725328	0.0920566	0.113768	0.132924	0.146628	0.172713	0.19535	0.212243	0.231993	0.2496	0.274295	0.292762
384	0.0601846	0.0743508	0.0929973	0.115462	0.133867	0.148856	0.174153	0.19677	0.214965	0.233626	0.251217	0.276238	0.294977
383.5	0.0629869	0.076307	0.0955619	0.117253	0.135866	0.15085	0.176023	0.19889	0.218052	0.236069	0.254483	0.279386	0.297842
383	0.0651029	0.0784147	0.0975028	0.119166	0.138519	0.153545	0.17839	0.202224	0.221296	0.238719	0.258121	0.282605	0.301048
382.5	0.0676186	0.0802875	0.0993888	0.120885	0.140868	0.156111	0.18159	0.205446	0.223399	0.241226	0.260902	0.285476	0.304217
382	0.070467	0.0838467	0.103717	0.124271	0.144725	0.160248	0.186649	0.209332	0.22756	0.245328	0.265441	0.289438	0.309061
381.5	0.0726331	0.0862931	0.105654	0.126589	0.14725	0.162875	0.1885	0.211608	0.231681	0.249285	0.26921	0.293265	0.311875
381	0.0750226	0.0889787	0.109023	0.12942	0.150503	0.16612	0.192356	0.215299	0.2353	0.253604	0.273895	0.297642	0.317602
380.5	0.0765292	0.0901424	0.110125	0.130497	0.150863	0.167154	0.193717	0.216704	0.236632	0.255214	0.275372	0.299171	0.319802
380	0.0784608	0.0933996	0.114241	0.134688	0.154779	0.170972	0.197573	0.221844	0.241525	0.260111	0.280319	0.304668	0.325557
379.5	0.0815372	0.0964661	0.117362	0.138826	0.158444	0.175081	0.200887	0.225331	0.246263	0.265308	0.284097	0.308938	0.330537
379	0.0856249	0.102134	0.122026	0.142796	0.163302	0.180126	0.206044	0.230732	0.252201	0.271607	0.289439	0.314014	0.336833
378.5	0.0890153	0.105167	0.125183	0.146493	0.166244	0.183896	0.209151	0.233481	0.256249	0.274785	0.29416	0.319018	0.340574
378	0.0917811	0.10787	0.127303	0.148696	0.16857	0.185659	0.212243	0.236329	0.260186	0.27767	0.297014	0.322324	0.343706
377.5	0.0948939	0.111476	0.130888	0.151925	0.171735	0.188997	0.21553	0.241	0.263764	0.281812	0.301118	0.326785	0.348384
377	0.0992844	0.115462	0.135309	0.156673	0.175748	0.193471	0.220036	0.245937	0.269747	0.286193	0.306021	0.332326	0.353711
376.5	0.103301	0.120274	0.140567	0.161438	0.181483	0.19872	0.225445	0.251976	0.275599	0.291774	0.312378	0.338582	0.360084
376	0.106455	0.122803	0.142825	0.164452	0.184767	0.20276	0.228956	0.255064	0.279803	0.295443	0.317413	0.342684	0.36462
375.5	0.109574	0.127147	0.146567	0.168522	0.188661	0.206875	0.233245	0.260226	0.285727	0.301024	0.322138	0.348393	0.369542
375	0.113453	0.131524	0.150793	0.172543	0.19318	0.212274	0.237985	0.266015	0.290762	0.306623	0.327631	0.354286	0.37523
374.5	0.116729	0.135028	0.154347	0.176733	0.196252	0.215962	0.242052	0.270579	0.295102	0.310746	0.333265	0.35981	0.380375
374	0.120514	0.138548	0.157953	0.180097	0.199471	0.219778	0.245303	0.274718	0.298987	0.314756	0.337541	0.364659	0.384336
373.5	0.124735	0.142969	0.163171	0.184542	0.204125	0.224843	0.251119	0.28043	0.304132	0.320774	0.343574	0.370399	0.39043
373	0.128567	0.146421	0.166707	0.188351	0.208313	0.229575	0.256155	0.28487	0.310099	0.325423	0.348237	0.375403	0.39609
372.5	0.133458	0.151449	0.170788	0.192686	0.212849	0.234203	0.260864	0.290403	0.315838	0.331745	0.354712	0.381174	0.402767
372	0.137988	0.155281	0.175262	0.196961	0.217502	0.238656	0.265409	0.29616	0.322068	0.33697	0.3599	0.387602	0.408915
371.5	0.14235	0.160546	0.18096	0.201946	0.223599	0.243899	0.271291	0.302709	0.328108	0.344107	0.366814	0.394393	0.416044
371	0.147745	0.165705	0.185285	0.206948	0.229527	0.249449	0.277187	0.308931	0.333747	0.351064	0.372068	0.401748	0.423179
370.5	0.152071	0.16891	0.189226	0.210552	0.233482	0.254695	0.282706	0.314069	0.339099	0.356275	0.376631	0.407095	0.428689
370	0.155498	0.166309	0.188058	0.206305	0.228983	0.178724	0.201517	0.227646	0.251846	0.265375	0.291541	0.320993	0.341408
369.5	0.160121	0.171711	0.192907	0.210453	0.23388	0.181411	0.204002	0.229591	0.253701	0.269067	0.294489	0.323981	0.344058
369	0.165354	0.174473	0.197186	0.21474	0.239584	0.184855	0.206996	0.231987	0.256058	0.272124	0.297573	0.327673	0.346356
368.5	0.170016	0.180992	0.202516	0.219923	0.245427	0.187846	0.210529	0.234155	0.258849	0.274987	0.30126	0.33064	0.349857
368	0.174109	0.186239	0.208379	0.226719	0.251107	0.191012	0.214088	0.236927	0.261324	0.278128	0.304642	0.334034	0.352958
367.5	0.179373	0.191172	0.213165	0.230725	0.257265	0.192125	0.216291	0.240387	0.263842	0.281135	0.308132	0.336822	0.354809
367	0.187149	0.197556	0.220181	0.236884	0.265474	0.196356	0.219285	0.243969	0.268552	0.284825	0.312389	0.34257	0.358643
366.5	0.193646	0.204013	0.225817	0.241992	0.271255	0.200386	0.222592	0.248376	0.272718	0.288375	0.315299	0.345905	0.361885
366	0.199955	0.209997	0.232155	0.24946	0.277612	0.204886	0.226889	0.25323	0.278254	0.292865	0.319954	0.351989	0.365809
365.5	0.204522	0.215152	0.238108	0.255408	0.284023	0.210492	0.231766	0.257622	0.28492	0.299902	0.32668	0.35866	0.370902
365	0.20922	0.21961	0.24286	0.261919	0.290155	0.216348	0.237137	0.263019	0.289309	0.305716	0.332809	0.36481	0.377574
364.5	0.214057	0.224471	0.248103	0.269162	0.295881	0.223053	0.24359	0.270847	0.297431	0.313095	0.340486	0.372991	0.385937
364	0.220178	0.229949	0.255284	0.277952	0.302967	0.2346	0.254838	0.280482	0.307888	0.323455	0.350161	0.383729	0.395903
363.5	0.226173	0.234324	0.260822	0.284795	0.308357	0.246162	0.266821	0.290714	0.320209	0.335282	0.361987	0.395211	0.407134
363	0.231947	0.240071	0.266176	0.289395	0.314628	0.261056	0.280196	0.304387	0.332878	0.349794	0.37458	0.40829	0.420029
362.5	0.238593	0.245321	0.271786	0.295827	0.319763	0.276884	0.295858	0.317423	0.348724	0.366784	0.388829	0.422481	0.434077
362	0.243268	0.250368	0.276577	0.299708	0.3254	0.296927	0.314646	0.333535	0.366364	0.383199	0.404556	0.441579	0.448507
361.5	0.248874	0.256125	0.282771	0.305893	0.330669	0.3192	0.338148	0.359053	0.387683	0.401665	0.426144	0.46473	0.467274
361	0.252666	0.260472	0.286853	0.310191	0.334654	0.335375	0.356497	0.378746	0.408214	0.422545	0.447111	0.484681	0.488024
360.5	0.259431	0.266227	0.29271	0.316008	0.339478	0.349891	0.372677	0.397222	0.426322	0.442485	0.467717	0.50207	0.509884
360	0.264942	0.27139	0.297191	0.320796	0.344518	0.361421	0.387361	0.412519	0.441427	0.461369	0.484526	0.516466	0.52702
359.5	0.269867	0.276717	0.301608	0.325368	0.348598	0.370129	0.396755	0.425977	0.452015	0.475796	0.49912	0.52836	0.5428
359	0.275119	0.282042	0.306429	0.32986	0.35427	0.377008	0.403757	0.435193	0.461424	0.486595	0.508668	0.538239	0.554069
358.5	0.279622	0.287865	0.31131	0.335862	0.35931	0.384084	0.409203	0.443074	0.468554	0.494276	0.516182	0.54639	0.5636
358	0.284884	0.29308	0.315988	0.340062	0.364294	0.389247	0.416297	0.448948	0.473959	0.499661	0.520865	0.550668	0.568801
357.5	0.289471	0.298444	0.320654	0.344249	0.368301	0.395182	0.422575	0.454426	0.480366	0.505168	0.526266	0.554763	0.57356
357	0.294596	0.304265	0.325819	0.349601	0.374075	0.400014	0.427434	0.459366	0.485415	0.510389	0.530569	0.55953	0.578131
356.5	0.299618	0.308586	0.330515	0.354359	0.378678	0.403976	0.431372	0.462683	0.489513	0.51325	0.534518	0.562327	0.582244
356	0.305232	0.314532	0.335761	0.358883	0.383337	0.409233	0.43416	0.467266	0.492542	0.517001	0.539541	0.565967	0.586591
355.5	0.311431	0.319659	0.340257	0.36374	0.388566	0.413098	0.438135	0.472087	0.496548	0.521777	0.543506	0.569425	0.590977
355	0.316977	0.325404	0.344907	0.368863	0.393487	0.417098	0.441779	0.476304	0.500219	0.524735	0.546375	0.572321	0.594343
354.5	0.322078	0.331121	0.349189	0.373869	0.398521	0.420934	0.444956	0.479496	0.504816	0.527664	0.548185	0.574795	0.597318
354	0.327457	0.335624	0.353252	0.377664	0.40247	0.423747	0.448286	0.482615	0.507918	0.530744	0.551143	0.577239	0.600166
353.5	0.332035	0.340473	0.359228	0.383398	0.406461	0.428057	0.451846	0.486011	0.511666	0.532449	0.553382	0.579652	0.604025
353	0.335456	0.34415	0.362515	0.386769	0.409735	0.429959	0.454075	0.488093	0.513925	0.534169	0.554279	0.581018	0.606177
352.5	0.339373	0.347885	0.366071	0.390371	0.41384	0.433593	0.457332	0.49148	0.516675	0.536105	0.556161	0.58315	0.608233
352	0.344297	0.352626	0.371564	0.394181	0.418169	0.438255	0.461153	0.49507	0.519656	0.538992	0.558247	0.585554	0.611495
351.5	0.348988	0.357327	0.375913	0.397987	0.421408	0.442375	0.464703	0.497702	0.522885	0.541794	0.560947	0.588094	0.613599
351	0.353622	0.362219	0.380493	0.403016	0.425774	0.445989	0.46873	0.501336	0.526836	0.545172	0.563965	0.590458	0.615935
350.5	0.357989	0.366431	0.384425	0.406406	0.428677	0.449073	0.47198	0.504475	0.529209	0.547613	0.565995	0.591871	0.618286
350	0.358792	0.372242	0.388715	0.407378	0.43191	0.451611	0.481472	0.509223	0.531581	0.549579	0.570749	0.592751	0.618385
349.5	0.362472	0.376691	0.393032	0.4107	0.43564	0.454864	0.48414	0.51233	0.534794	0.552143	0.573721	0.594823	0.620228
349	0.366862	0.381195	0.396646	0.414245	0.43893	0.458255	0.487325	0.515389	0.536825	0.553902	0.576188	0.596456	0.62167
348.5	0.370702	0.384773	0.400387	0.417374	0.442266	0.462045	0.489858	0.517006	0.538958	0.555363	0.57723	0.597088	0.622926
348	0.373711	0.387753	0.403721	0.420626	0.444537	0.464846	0.491143	0.518258	0.540445	0.555906	0.578304	0.598254	0.623147
347.5	0.377244	0.391417	0.407887	0.42368	0.447232	0.46799	0.494301	0.520759	0.542969	0.558131	0.580685	0.600562	0.624362
347	0.380669	0.394503	0.411656	0.426431	0.450999	0.471233	0.497048	0.523196	0.545229	0.559271	0.581991	0.601184	0.624967
346.5	0.383629	0.397742	0.41443	0.429775	0.452516	0.473312	0.499013	0.525125	0.54647	0.560399	0.582464	0.602391	0.624712
346	0.386804	0.400533	0.417006	0.432672	0.454937	0.475476	0.500421	0.526342	0.547716	0.561933	0.583846	0.603362	0.624561
345.5	0.389019	0.403355	0.419438	0.435323	0.456653	0.477129	0.502666	0.527771	0.548628	0.563068	0.585053	0.603844	0.62523
345	0.392279	0.4062	0.42272	0.438171	0.459249	0.478443	0.504601	0.528864	0.549178	0.563668	0.586164	0.604435	0.62593
344.5	0.394952	0.408232	0.425369	0.44018	0.461007	0.48007	0.505899	0.529855	0.549473	0.563882	0.586494	0.604805	0.626263
344	0.396805	0.411292	0.427471	0.442331	0.462913	0.481974	0.507074	0.530436	0.549788	0.563932	0.586694	0.603976	0.625525
343.5	0.399223	0.413778	0.430126	0.443933	0.464157	0.484159	0.507852	0.530714	0.549654	0.564422	0.586773	0.603561	0.625704
343	0.401349	0.416363	0.432752	0.446128	0.466249	0.48497	0.508776	0.531456	0.55035	0.565327	0.587229	0.603749	0.625479
342.5	0.403986	0.418942	0.435131	0.447758	0.468302	0.485554	0.509772	0.531648	0.550996	0.565533	0.58686	0.603285	0.624883
342	0.405758	0.421052	0.436425	0.448991	0.469466	0.485853	0.510346	0.53138	0.550114	0.56477	0.586513	0.601828	0.623464
341.5	0.407837	0.422627	0.437766	0.450145	0.469923	0.486853	0.511447	0.531412	0.549909	0.564642	0.586238	0.60045	0.622199
341	0.410301	0.424496	0.439108	0.451707	0.471115	0.487318	0.511773	0.531662	0.549134	0.564437	0.585953	0.59934	0.620095
340.5	0.411999	0.425812	0.440259	0.452776	0.471764	0.487977	0.511028	0.531477	0.54874	0.56372	0.585024	0.598186	0.619321
340	0.413878	0.42687	0.442115	0.454234	0.472756	0.489023	0.511647	0.531528	0.548479	0.563877	0.584045	0.597476	0.618135
339.5	0.414987	0.42731	0.44357	0.454824	0.473915	0.489976	0.511263	0.531199	0.548485	0.563043	0.584015	0.595912	0.616239
339	0.416171	0.428674	0.444042	0.454923	0.473762	0.489944	0.511283	0.53078	0.5478	0.561893	0.582842	0.593944	0.614106
338.5	0.417822	0.429467	0.445616	0.455715	0.474493	0.490501	0.511709	0.5298	0.546834	0.560933	0.581219	0.592914	0.612304
338	0.418816	0.430458	0.44662	0.456069	0.475871	0.490933	0.510945	0.52914	0.545704	0.560374	0.58038	0.590814	0.611173
337.5	0.420362	0.431873	0.447468	0.456945	0.476654	0.491315	0.510323	0.528408	0.54492	0.560129	0.578879	0.589163	0.60957
337	0.420829	0.432333	0.448672	0.457619	0.477095	0.490941	0.509716	0.527856	0.543783	0.558927	0.577761	0.587744	0.607185
336.5	0.421421	0.432772	0.449219	0.457912	0.476427	0.489919	0.508783	0.527234	0.542244	0.558136	0.57535	0.58598	0.605491
336	0.422523	0.433486	0.449254	0.458143	0.475754	0.489406	0.508037	0.525788	0.541185	0.556391	0.573377	0.584407	0.603576
335.5	0.422352	0.433532	0.449797	0.45784	0.475481	0.488753	0.506778	0.524779	0.540026	0.554616	0.570568	0.582456	0.60146
335	0.423217	0.433587	0.449718	0.457928	0.475552	0.488447	0.506366	0.524736	0.5392	0.554119	0.568496	0.580281	0.600161
334.5	0.423543	0.434165	0.450248	0.458344	0.475901	0.488089	0.505451	0.523619	0.538152	0.553233	0.566289	0.57916	0.597947
334	0.42356	0.433891	0.449613	0.458125	0.474991	0.487529	0.504723	0.522092	0.536488	0.55135	0.563075	0.577533	0.595705
333.5	0.424167	0.433188	0.44922	0.457453	0.474836	0.485622	0.504274	0.52081	0.53445	0.549694	0.561096	0.575627	0.592815
333	0.423634	0.432544	0.44854	0.456989	0.474069	0.48515	0.503179	0.51852	0.533378	0.54767	0.558779	0.574094	0.590545
332.5	0.423387	0.432452	0.447723	0.456705	0.473098	0.482961	0.501436	0.517318	0.532332	0.546013	0.556313	0.571947	0.587776
332	0.424212	0.432294	0.446715	0.456045	0.47209	0.482386	0.500853	0.515484	0.531007	0.544441	0.555155	0.569326	0.585849
331.5	0.424123	0.431775	0.44643	0.455934	0.471678	0.481067	0.499257	0.513739	0.52867	0.542632	0.552995	0.566697	0.582981
331	0.424676	0.431993	0.445497	0.455905	0.47068	0.479621	0.497561	0.511867	0.526954	0.5413	0.551684	0.564899	0.581238
330.5	0.423918	0.431614	0.445016	0.454143	0.470207	0.478419	0.495853	0.510058	0.524681	0.539016	0.549911	0.562706	0.578872
330	0.424272	0.431322	0.444892	0.453686	0.469181	0.477728	0.494795	0.509199	0.523233	0.537275	0.548146	0.560991	0.577042
329.5	0.424803	0.431038	0.44509	0.453528	0.469791	0.477584	0.493888	0.508467	0.522019	0.535803	0.547153	0.559349	0.575212
329	0.424347	0.430531	0.444419	0.452756	0.46924	0.477185	0.492903	0.50721	0.521322	0.53389	0.545287	0.557756	0.572515
328.5	0.424321	0.431034	0.444231	0.45267	0.469061	0.476175	0.492258	0.506279	0.520182	0.53309	0.544195	0.55677	0.570923
328	0.424487	0.431657	0.443789	0.452368	0.469152	0.476179	0.491621	0.505764	0.520073	0.532398	0.54369	0.556976	0.570675
327.5	0.423881	0.431038	0.443463	0.452568	0.468592	0.475437	0.49157	0.505421	0.519407	0.531736	0.542882	0.555876	0.569037
327	0.42373	0.430985	0.442956	0.452814	0.46786	0.475552	0.491595	0.505167	0.519067	0.531018	0.542668	0.555273	0.567572
326.5	0.42454	0.431669	0.443316	0.452986	0.468062	0.476997	0.492684	0.505974	0.519368	0.531415	0.543	0.555743	0.568265
326	0.424846	0.43247	0.443821	0.453643	0.468512	0.478133	0.493946	0.506544	0.520532	0.532361	0.543019	0.556994	0.569005
325.5	0.425345	0.433319	0.444413	0.45406	0.469354	0.47904	0.494456	0.507221	0.521256	0.533331	0.544094	0.558088	0.569827
325	0.426328	0.433794	0.445643	0.455744	0.47041	0.480546	0.495706	0.508435	0.522953	0.53506	0.545796	0.560524	0.571866
324.5	0.427051	0.435121	0.446505	0.457191	0.471299	0.482551	0.497772	0.510137	0.524857	0.537223	0.547727	0.562358	0.574585
324	0.427525	0.436505	0.44791	0.459378	0.473025	0.484135	0.500153	0.512586	0.527263	0.539734	0.551395	0.565092	0.577905
323.5	0.428807	0.438594	0.449966	0.462178	0.475827	0.486816	0.503284	0.515746	0.530483	0.543504	0.554728	0.569073	0.582373
323	0.430758	0.440731	0.453099	0.464936	0.47907	0.49007	0.506483	0.519334	0.533969	0.547724	0.559255	0.574564	0.587562
322.5	0.432031	0.442366	0.455128	0.467432	0.481946	0.493308	0.509503	0.523245	0.537715	0.552119	0.564391	0.579568	0.593372
322	0.433338	0.443903	0.457745	0.470186	0.485016	0.497091	0.514552	0.52775	0.543189	0.557423	0.569926	0.58602	0.599882
321.5	0.435338	0.446356	0.460786	0.474066	0.488984	0.501964	0.519451	0.533859	0.548777	0.563634	0.576842	0.593658	0.608204
321	0.438536	0.449993	0.464425	0.47889	0.4942	0.50775	0.525758	0.540963	0.556416	0.571207	0.585666	0.601983	0.617748
320.5	0.441099	0.45315	0.468447	0.483978	0.499468	0.514726	0.532734	0.548266	0.56448	0.579964	0.596039	0.611545	0.62898
320	0.445012	0.456771	0.473318	0.489348	0.506428	0.521889	0.540544	0.557074	0.574219	0.590542	0.607027	0.622815	0.640482
319.5	0.448691	0.46079	0.478806	0.495723	0.513486	0.530324	0.549636	0.566943	0.585673	0.602144	0.619167	0.635584	0.653731
319	0.45232	0.465785	0.484725	0.503455	0.521877	0.539656	0.559346	0.577912	0.596997	0.614516	0.633215	0.649942	0.668238
318.5	0.457023	0.471988	0.492054	0.511129	0.531635	0.55005	0.571509	0.590873	0.610889	0.628927	0.648583	0.665427	0.684158
318	0.461475	0.477486	0.499368	0.519497	0.541594	0.560848	0.58347	0.604394	0.62544	0.643894	0.665233	0.681653	0.701486
317.5	0.466351	0.484345	0.50741	0.530009	0.551925	0.574065	0.596561	0.619471	0.640897	0.660143	0.682724	0.699891	0.720533
317	0.472072	0.492067	0.517234	0.540925	0.564383	0.587292	0.611002	0.636059	0.657296	0.67797	0.701748	0.718902	0.740976
316.5	0.477601	0.499762	0.527123	0.551725	0.577709	0.602084	0.62712	0.653071	0.674199	0.697507	0.722723	0.740051	0.763229
316	0.48358	0.50828	0.538154	0.563888	0.592282	0.617311	0.644381	0.671589	0.693066	0.718046	0.743364	0.762883	0.78608
315.5	0.489357	0.516953	0.548247	0.576717	0.606487	0.633843	0.662388	0.691027	0.713764	0.738423	0.765687	0.786216	0.811101
315	0.495704	0.525983	0.559633	0.589935	0.622479	0.651553	0.681865	0.711667	0.735792	0.760839	0.789637	0.811305	0.836616
314.5	0.503435	0.53585	0.572172	0.605258	0.638875	0.669647	0.702496	0.733738	0.758826	0.784791	0.814697	0.837182	0.864039
314	0.510768	0.547196	0.585642	0.621174	0.656996	0.689594	0.724819	0.756721	0.783273	0.811482	0.841124	0.864839	0.892743
313.5	0.51906	0.558323	0.599623	0.637825	0.675131	0.709574	0.747474	0.780409	0.809665	0.837889	0.868312	0.894099	0.922514
313	0.527536	0.569506	0.613895	0.65503	0.693958	0.731054	0.77044	0.805518	0.83558	0.86658	0.897871	0.923779	0.954813
312.5	0.536736	0.581034	0.629626	0.672821	0.714282	0.754759	0.795819	0.832115	0.864372	0.895616	0.928923	0.955434	0.988217
312	0.546296	0.592956	0.646079	0.692173	0.735121	0.778122	0.821829	0.859372	0.893217	0.926965	0.960192	0.987909	1.02222
311.5	0.55586	0.606055	0.662868	0.711678	0.758087	0.803301	0.84918	0.888307	0.924532	0.958885	0.99405	1.02423	1.06004
311	0.566195	0.619452	0.679834	0.731828	0.781896	0.829896	0.877082	0.919207	0.956875	0.993886	1.02873	1.06277	1.10111
310.5	0.575973	0.63354	0.697474	0.754033	0.807271	0.857353	0.905424	0.951568	0.990476	1.03076	1.06664	1.10232	1.14222
310	0.58718	0.648187	0.715856	0.775998	0.833292	0.886227	0.936769	0.986396	1.02628	1.06901	1.10774	1.1448	1.18561
309.5	0.598081	0.662965	0.734561	0.800104	0.860694	0.915958	0.969626	1.02199	1.06386	1.10886	1.14918	1.19053	1.23279
309	0.608215	0.678723	0.753586	0.822519	0.888213	0.945639	1.00313	1.05901	1.10259	1.15146	1.19321	1.23624	1.28246
308.5	0.619989	0.694813	0.774414	0.846403	0.917911	0.976275	1.0394	1.09724	1.14345	1.19492	1.24274	1.28744	1.33634
308	0.632591	0.711116	0.794947	0.870141	0.94816	1.00932	1.0747	1.13652	1.18693	1.24121	1.29151	1.33904	1.39261
307.5	0.644355	0.727555	0.816319	0.894883	0.977732	1.04251	1.11299	1.17776	1.23262	1.29037	1.34476	1.39421	1.45371
307	0.656392	0.744335	0.837219	0.921478	1.00871	1.07823	1.15343	1.2212	1.28263	1.34233	1.40127	1.45315	1.51828
306.5	0.669558	0.761967	0.859435	0.948354	1.0415	1.11412	1.19576	1.26882	1.33517	1.39852	1.46046	1.51743	1.58798
306	0.682859	0.77999	0.88241	0.976076	1.07535	1.15255	1.23892	1.31786	1.38684	1.45443	1.5257	1.58439	1.65927
305.5	0.695804	0.797766	0.904805	1.00378	1.10891	1.1915	1.28538	1.36729	1.44484	1.51569	1.59465	1.6539	1.73559
305	0.70863	0.815956	0.928131	1.03163	1.1438	1.23266	1.3331	1.4186	1.5049	1.58	1.65994	1.73347	1.81878
304.5	0.721859	0.834732	0.952147	1.0606	1.17992	1.27479	1.38284	1.47481	1.56578	1.64756	1.73198	1.81425	1.90247
304	0.734316	0.853386	0.975974	1.09039	1.21452	1.31762	1.43055	1.53138	1.6261	1.71905	1.80844	1.89967	2.00225
303.5	0.748658	0.872496	1.00003	1.12094	1.25169	1.36226	1.48018	1.59009	1.68848	1.7922	1.88839	1.98413	2.10341
303	0.762563	0.890499	1.02451	1.15055	1.2886	1.40584	1.53076	1.64686	1.7568	1.8698	1.97561	2.07639	2.21523
302.5	0.776378	0.907783	1.04763	1.1811	1.32494	1.45079	1.58064	1.70871	1.82158	1.95076	2.06151	2.16953	2.33864
302	0.79008	0.926761	1.07215	1.21301	1.36284	1.49713	1.63305	1.7717	1.8882	2.0336	2.14848	2.28312	2.45591
301.5	0.803989	0.94541	1.09662	1.24208	1.40214	1.54165	1.68558	1.83123	1.96023	2.11608	2.23735	2.39034	2.59798
301	0.818208	0.963467	1.11924	1.27254	1.43981	1.58503	1.73991	1.89528	2.03272	2.19701	2.33185	2.50035	2.73603
300.5	0.832726	0.981422	1.14208	1.30275	1.47528	1.62885	1.79007	1.95644	2.10895	2.26928	2.41458	2.60544	2.89293
300	0.846047	0.999382	1.16313	1.33127	1.50876	1.67102	1.83898	2.02123	2.17419	2.34713	2.50689	2.73142	3.06382
299.5	0.860948	1.01729	1.18567	1.35833	1.54442	1.71017	1.88876	2.07927	2.24397	2.42366	2.58885	2.83224	3.28103
299	0.875821	1.03534	1.20754	1.38725	1.57598	1.74783	1.93489	2.14519	2.31666	2.49946	2.66492	2.95277	3.5051
298.5	0.890233	1.05247	1.22825	1.41449	1.60974	1.7884	1.98053	2.20359	2.38611	2.5752	2.76515	3.05705	4.04889
298	0.904113	1.06886	1.24946	1.43929	1.64114	1.82559	2.02248	2.25515	2.4575	2.63359	2.85741	3.17725	7
297.5	0.917431	1.08505	1.26916	1.46502	1.67053	1.86541	2.0641	2.31538	2.5031	2.70064	2.96008	3.33509	7
297	0.93123	1.10127	1.28852	1.48951	1.69873	1.8957	2.10725	2.36701	2.56449	2.75195	3.01302	3.56077	7
296.5	0.944823	1.11736	1.30605	1.51192	1.72748	1.92378	2.14202	2.41598	2.62044	2.8019	3.0656	3.77547	7
296	0.957119	1.13288	1.32416	1.53405	1.75447	1.95331	2.17674	2.46054	2.66391	2.85827	3.19061	4.01975	7
295.5	0.970944	1.14855	1.34058	1.55423	1.77742	1.97294	2.2045	2.50159	2.72105	2.91973	3.23607	4.55564	7
295	0.984369	1.16397	1.35717	1.57472	1.79866	1.99876	2.23825	2.53769	2.75473	2.96099	3.28217	7	7
294.5	0.997727	1.1777	1.37431	1.59204	1.81499	2.02298	2.26921	2.56489	2.79214	3.00273	3.36442	7	7
294	1.00944	1.19118	1.38923	1.61234	1.83685	2.04454	2.28953	2.5948	2.83449	3.04275	3.43514	7	7
293.5	1.0219	1.20453	1.40464	1.62671	1.85299	2.06959	2.31306	2.62544	2.85591	3.11307	3.45113	7	7
293	1.03536	1.2179	1.41835	1.64384	1.86679	2.09118	2.3372	2.65187	2.86099	3.17022	3.53624	7	7
292.5	1.04726	1.23035	1.43029	1.66038	1.88361	2.10757	2.3566	2.66275	2.89462	3.27246	3.51634	7	7
292	1.05908	1.24233	1.44326	1.67552	1.89468	2.12879	2.37012	2.68804	2.92509	3.33048	3.54656	7	7
291.5	1.07064	1.25448	1.45417	1.69063	1.9047	2.14584	2.37533	2.72301	2.94586	3.40208	3.60835	7	7
291	1.08168	1.26656	1.46676	1.70202	1.92044	2.15575	2.37749	2.73851	2.94007	3.36009	3.50311	7	7
290.5	1.09313	1.27706	1.47793	1.71412	1.92862	2.16851	2.38024	2.72889	2.95548	3.36622	3.5054	7	7
290	1.10486	1.28838	1.49002	1.72405	1.93421	2.17573	2.39285	2.74497	3.00393	3.32233	3.46298	7	7
289.5	1.11531	1.29784	1.49951	1.73224	1.94133	2.18603	2.39988	2.7459	2.9892	3.30505	3.438	7	7
289	1.126	1.30851	1.50563	1.74159	1.94714	2.1906	2.40895	2.75882	3.02293	3.28336	3.42806	7	7
288.5	1.13763	1.31871	1.51325	1.74966	1.95248	2.195	2.41275	2.75432	3.03959	3.30477	3.41825	7	7
288	1.14885	1.3279	1.52194	1.75554	1.96225	2.19687	2.4156	2.76003	3.04502	3.29189	3.3654	7	7
287.5	1.15933	1.33717	1.53125	1.76154	1.96702	2.19364	2.41982	2.76423	3.06138	3.24751	3.3905	7	7
287	1.16975	1.34683	1.54031	1.76834	1.96912	2.19896	2.4216	2.77097	3.09543	3.27381	3.38458	7	7
286.5	1.17926	1.3561	1.54749	1.77445	1.9742	2.20019	2.4143	2.74732	3.07643	3.22731	3.38629	7	7
286	1.19193	1.36521	1.55592	1.77911	1.97645	2.20159	2.41382	2.73236	3.06628	3.20999	3.44149	7	7
285.5	1.20238	1.37402	1.56439	1.78202	1.97699	2.20122	2.41245	2.7104	3.0462	3.18388	3.42314	7	7
285	1.214	1.38345	1.56988	1.78519	1.97925	2.19572	2.41313	2.6867	3.0113	3.16695	3.38425	7	7
284.5	1.22511	1.39231	1.57705	1.78676	1.98027	2.19792	2.41009	2.67407	2.98099	3.16835	3.41601	7	7
284	1.23648	1.40095	1.58382	1.78753	1.97876	2.19574	2.39596	2.64415	2.99099	3.16703	3.3638	7	7
283.5	1.24757	1.40973	1.59004	1.79348	1.97907	2.19467	2.38984	2.61796	2.99718	3.15215	3.34053	7	7
283	1.2579	1.41986	1.59611	1.79659	1.9809	2.1934	2.38583	2.61969	2.97307	3.10651	3.28692	7	7
282.5	1.26937	1.42992	1.60175	1.79947	1.98208	2.19673	2.38676	2.60795	2.95892	3.03747	3.24203	7	7
282	1.28154	1.43916	1.60745	1.80426	1.98677	2.19131	2.38418	2.59351	2.92567	3.03395	3.1792	7	7
281.5	1.29239	1.44953	1.61489	1.80658	1.9927	2.19788	2.3806	2.57599	2.91799	3.02217	3.1556	7	7
281	1.30374	1.46051	1.62385	1.81084	2.00044	2.19959	2.37215	2.57582	2.90482	3.0075	3.16013	7	7
280.5	1.31615	1.47221	1.63286	1.81614	2.00291	2.19905	2.36782	2.56093	2.91044	2.9699	3.166	7	7
280	1.33049	1.48197	1.63934	1.81745	2.00303	2.19855	2.36354	2.5647	2.90287	2.94164	3.12923	7	5.19123
279.5	1.34204	1.49217	1.6495	1.82327	2.00675	2.20105	2.36504	2.55404	2.88376	2.96098	3.1246	7	4.28412
279	1.35481	1.5032	1.65885	1.82802	2.01378	2.20591	2.36617	2.53776	2.87084	2.94049	3.1531	7	4.3521
278.5	1.36764	1.51422	1.66719	1.83363	2.02119	2.20451	2.37233	2.53738	2.86894	2.91356	3.12377	4.90455	4.38859
278	1.38281	1.52723	1.67837	1.83652	2.0187	2.20654	2.37672	2.53393	2.84791	2.90578	3.11613	7	4.07198
277.5	1.39647	1.53921	1.68785	1.84495	2.02314	2.20064	2.37709	2.53028	2.87177	2.87688	3.15365	4.45753	4.61079
277	1.41083	1.55153	1.69896	1.85371	2.03025	2.20118	2.3734	2.53603	2.8964	2.86049	3.13233	4.34434	4.10552
276.5	1.42529	1.56298	1.71197	1.86093	2.03381	2.20526	2.38045	2.54674	2.88847	2.84041	3.16733	4.67101	4.47178
276	1.4397	1.57575	1.72647	1.87074	2.04135	2.20844	2.38419	2.54343	2.88629	2.82736	3.15995	4.10058	4.13291
275.5	1.45689	1.59013	1.7395	1.8796	2.05631	2.21337	2.39242	2.53636	2.90492	2.82421	3.17019	4.02063	3.89725
275	1.4734	1.60244	1.75198	1.89197	2.06308	2.22428	2.41062	2.53793	2.94291	2.85099	3.19739	4.15794	3.796
274.5	1.48772	1.61784	1.7665	1.90529	2.07758	2.22915	2.42126	2.55278	2.95035	2.87071	3.24207	4.20267	3.86123
274	1.50354	1.63353	1.7781	1.9191	2.09327	2.24255	2.43456	2.56154	2.94828	2.88136	3.25283	4.31544	3.95453
273.5	1.51986	1.65181	1.79548	1.93352	2.11383	2.25501	2.45336	2.58228	2.96046	2.88164	3.31904	4.15952	3.92814
273	1.53812	1.66691	1.81668	1.95126	2.13132	2.27137	2.47044	2.59796	2.96344	2.92486	3.29718	4.38961	3.81321
272.5	1.55568	1.68574	1.83751	1.97113	2.15391	2.28415	2.47771	2.62578	2.98605	2.93026	3.27766	4.38509	3.74484
272	1.57313	1.70479	1.85867	1.98978	2.16764	2.30901	2.49894	2.63792	3.01384	2.94895	3.28037	4.9444	3.70848
271.5	1.59171	1.72437	1.87651	2.00982	2.19185	2.33071	2.52115	2.64992	3.03647	2.96099	3.3027	7	3.64754
271	1.60887	1.74589	1.89729	2.0297	2.21682	2.35338	2.54283	2.66269	3.04677	2.9686	3.32761	4.73807	3.61994
270.5	1.62665	1.76731	1.92175	2.0536	2.23791	2.37855	2.58131	2.68575	3.08095	3.00175	3.28782	5.43445	3.60434
270	1.64373	1.78905	1.94287	2.0776	2.26153	2.39844	2.60601	2.72029	3.13355	3.04066	3.32932	4.42766	3.58121
269.5	1.66085	1.81209	1.96425	2.10651	2.28185	2.42518	2.63886	2.76371	3.18054	3.05526	3.34136	7	3.60926
269	1.67664	1.83317	1.99409	2.13602	2.30791	2.45006	2.66406	2.77721	3.23342	3.09349	3.38607	7	3.63615
268.5	1.69392	1.85886	2.02109	2.16714	2.33962	2.4793	2.69632	2.81896	3.32483	3.1198	3.38453	7	3.80114
268	1.71069	1.88472	2.05366	2.20502	2.37857	2.50983	2.73981	2.8849	3.36072	3.10514	3.4213	7	3.72778
267.5	1.7244	1.91274	2.08874	2.23416	2.41434	2.54491	2.78649	2.98359	3.41358	3.15296	3.49463	7	3.74435
267	1.73948	1.93714	2.12318	2.26982	2.45325	2.58335	2.82336	3.00347	3.56793	3.24591	3.52384	7	3.89062
266.5	1.75323	1.9668	2.16201	2.30706	2.48717	2.60139	2.86674	3.05224	3.71903	3.36087	3.61175	7	4.17005
266	1.7665	1.99585	2.19708	2.34453	2.51412	2.65091	2.92687	3.12779	4.08075	3.40781	3.89587	7	4.66448
265.5	1.78252	2.0254	2.23206	2.38239	2.55187	2.65512	2.99011	3.24411	4.33234	3.49487	4.24102	7	5.08607
265	1.79423	2.06	2.26746	2.42356	2.58736	2.69697	3.09449	3.33563	7	3.65634	7	7	7
264.5	1.80403	2.08851	2.30624	2.47199	2.6337	2.73715	3.17874	3.46825	7	3.821	7	7	7
264	1.81174	2.12558	2.35511	2.52291	2.69505	2.79412	3.2883	3.58524	7	4.19584	7	7	7
263.5	1.81923	2.16116	2.39683	2.57986	2.75147	2.862	3.43326	3.81359	7	4.27475	7	7	7
263	1.8239	2.19837	2.44316	2.64087	2.80562	2.93692	3.561	7	7	7	7	7	7
262.5	1.82768	2.23608	2.49199	2.71329	2.86984	2.98998	3.7984	7	7	7	7	7	7
262	1.83256	2.2713	2.54897	2.80982	3.02674	3.08204	4.14965	7	7	7	7	7	7
261.5	1.83213	2.31072	2.61782	2.8982	3.16763	3.19102	7	7	7	7	7	7	7
261	1.83238	2.35709	2.67305	2.98368	3.299	3.28005	7	7	7	7	7	7	7
260.5	1.82947	2.4077	2.73334	3.07827	3.49738	3.39212	7	7	7	7	7	7	7
260	1.82673	2.45661	2.80622	3.21733	3.78137	3.54341	7	7	7	7	7	7	7
259.5	1.81984	2.50658	2.89198	3.4123	3.91745	3.73613	7	7	7	7	7	7	7
259	1.81284	2.57925	2.99891	3.65863	7	3.87085	7	7	7	7	7	7	7
258.5	1.80675	2.63793	3.10668	4.01503	7	4.05773	7	7	7	7	7	7	7
258	1.79859	2.70601	3.26276	7	7	4.65325	7	7	7	7	7	7	7
257.5	1.79033	2.78568	3.38769	7	7	7	7	7	7	7	7	7	7
257	1.77783	2.88575	3.52918	7	7	7	7	7	7	7	7	7	7
256.5	1.76278	2.96436	3.68243	7	7	7	7	7	7	7	7	7	7
256	1.75064	3.06668	3.94243	7	7	7	7	7	7	7	7	7	7
255.5	1.73456	3.18775	7	7	7	7	7	7	7	7	7	7	7
255	1.72147	3.32009	7	7	7	7	7	7	7	7	7	7	7
254.5	1.70714	3.45893	7	7	7	7	7	7	7	7	7	7	7
254	1.69159	3.72321	7	7	7	7	7	7	7	7	7	7	7
253.5	1.6751	3.97272	7	7	7	7	7	7	7	7	7	7	7
253	1.65733	5.08224	7	7	7	7	7	7	7	7	7	7	7
252.5	1.64025	7	7	7	7	7	7	7	7	7	7	7	7
252	1.62209	7	7	7	7	7	7	7	7	7	7	7	7
251.5	1.60815	7	7	7	7	7	7	7	7	7	7	7	7
251	1.59018	7	7	7	7	7	7	7	7	7	7	7	7
250.5	1.5748	7	7	7	7	7	7	7	7	7	7	7	7
250	1.55644	7	7	7	7	7	7	7	7	7	7	7	7
249.5	1.53966	7	7	7	7	7	7	7	7	7	7	7	7
249	1.52172	7	7	7	7	7	7	7	7	7	7	7	7
248.5	1.50608	4.49923	7	7	7	7	7	7	7	7	7	7	7
248	1.48885	3.92453	7	7	7	7	7	7	7	7	7	7	7
247.5	1.47083	3.72478	7	7	7	7	7	7	7	7	7	7	7
247	1.45433	3.68359	7	7	7	7	7	7	7	7	7	7	7
246.5	1.43906	3.48339	7	7	7	7	7	7	7	7	7	7	7
246	1.42099	3.41495	7	7	7	7	7	7	7	7	7	7	7
245.5	1.40622	3.33413	7	7	7	7	7	7	7	7	7	7	7
245	1.39089	3.19644	7	7	7	7	7	7	7	7	7	7	7
244.5	1.37633	3.10708	7	7	7	7	7	7	7	7	7	7	7
244	1.36062	3.03722	7	7	7	7	7	7	7	7	7	7	7
243.5	1.34461	2.93247	7	7	7	7	7	7	7	7	7	7	7
243	1.33206	2.8453	7	7	7	7	7	7	7	7	7	7	7
242.5	1.31771	2.75986	7	7	7	7	7	7	7	7	7	7	7
242	1.30526	2.69254	7	7	7	7	7	4.39472	7	7	7	7	7
241.5	1.29114	2.61246	7	7	7	7	7	4.27329	7	7	7	7	7
241	1.27856	2.5401	7	7	7	7	7	7	7	7	7	7	7
240.5	1.26565	2.47065	7	7	7	7	7	7	7	7	7	7	7
240	1.25311	2.42023	7	7	7	7	7	4.72106	7	7	7	7	7
239.5	1.24308	2.37374	5.73455	7	7	7	7	3.83589	7	7	7	7	7
239	1.23085	2.32002	3.92798	7	7	7	7	3.67277	7	7	7	7	7
238.5	1.21919	2.27006	3.6361	7	7	7	7	3.64904	7	7	7	7	7
238	1.20816	2.2138	3.48563	7	7	7	7	3.81539	7	7	7	7	7
237.5	1.19777	2.16247	3.3686	7	7	7	7	4.05485	7	7	7	7	7
237	1.18736	2.11821	3.16877	5.08153	7	7	7	4.68041	7	7	7	7	7
236.5	1.17739	2.07915	3.04892	5.4588	7	7	7	5.02669	7	7	7	7	7
236	1.16644	2.04281	3.00535	7	7	7	7	4.51415	7	7	7	7	7
235.5	1.15445	2.00637	2.93947	7	7	7	7	4.37807	7	7	7	7	7
235	1.14451	1.97986	2.90391	4.43743	7	7	7	4.37982	7	7	7	7	7
234.5	1.13446	1.95347	2.82088	4.5652	7	7	7	4.39249	7	7	7	7	7
234	1.12482	1.92436	2.73319	3.96962	7	7	7	3.87358	7	7	7	7	7
233.5	1.11575	1.89951	2.68756	3.78522	7	7	7	4.23067	7	7	7	7	7
233	1.10587	1.8745	2.65074	3.72366	7	7	7	4.4253	7	7	7	7	7
232.5	1.09684	1.85056	2.62004	3.45086	7	7	7	3.95873	7	7	7	7	7
232	1.08755	1.83261	2.5973	3.54957	7	7	7	3.85537	7	7	7	7	7
231.5	1.07905	1.81194	2.57409	3.4206	7	6.18668	7	3.71077	7	7	7	7	7
231	1.06956	1.78582	2.5542	3.38209	7	7	7	3.97791	7	7	7	7	7
230.5	1.06147	1.77004	2.55121	3.43745	7	7	7	5.8505	7	7	7	7	7
230	1.05292	1.7493	2.50451	3.35549	7	7	7	7	7	7	7	7	7
229.5	1.04468	1.73236	2.46628	3.37622	7	7	7	7	7	7	7	7	7
229	1.03518	1.71476	2.44423	3.43586	7	7	7	7	7	7	7	7	7
228.5	1.02615	1.69601	2.43495	3.50149	7	7	7	7	7	7	7	7	7
228	1.01866	1.67827	2.42288	3.32903	7	7	7	7	7	7	7	7	7
227.5	1.01202	1.66179	2.41576	3.28347	7	7	7	7	7	7	7	7	7
227	1.00316	1.64514	2.39745	3.29093	7	7	7	7	7	7	7	7	7
226.5	0.995512	1.63197	2.36778	3.29843	7	7	7	7	7	7	7	7	7
226	0.984796	1.6097	2.31775	3.67635	7	7	7	7	7	7	7	7	7
225.5	0.97695	1.59149	2.33016	3.47822	7	7	7	4.09996	7	7	7	7	7
225	0.968027	1.57632	2.29487	4.05979	7	3.57516	7	7	7	7	7	7	5.25168
224.5	0.960855	1.55905	2.26645	7	7	3.89093	7	3.68275	7	7	7	7	3.70747
224	0.952377	1.54962	2.24186	7	7	3.79381	7	3.45981	7	7	7	7	3.19211
223.5	0.941986	1.53409	2.26268	7	7	7	7	7	7	7	7	7	3.10934
223	0.937455	1.52031	2.23716	7	7	3.71737	7	7	7	7	7	7	3.47664
222.5	0.932056	1.51033	2.20161	7	7	7	7	7	7	7	7	7	3.57029
222	0.92591	1.51101	2.18467	7	7	7	7	7	7	7	7	7	3.01527
221.5	0.91931	1.51772	2.17736	7	7	7	7	7	7	7	7	7	2.78456
221	0.916113	1.52882	2.19598	7	7	7	7	7	7	7	7	7	2.8911
220.5	0.910148	1.52394	2.27189	7	7	7	7	7	7	7	7	7	2.97987
220	0.909666	1.54292	2.18378	7	7	7	7	7	7	7	7	7	3.28513

## Sheet: Supplementaty figure 86
Wavelength	Foldamer 1.16 mM	Foldamer (1.16 mM) + Bu4NCl (1 equiv)
650	-0.00195797	0.00948509
649.5	-0.000234237	0.0158026
649	-0.00372673	0.011087
648.5	-0.00583746	0.00668534
648	-0.0241817	-0.0103108
647.5	-0.0338865	-0.0124071
647	-0.0219783	-0.00635653
646.5	-0.0280584	-0.013373
646	-0.0196682	-0.0115792
645.5	-0.0239281	-0.010009
645	-0.0313524	-0.0149418
644.5	-0.0399871	-0.0266683
644	-0.048547	-0.0240888
643.5	-0.0549307	-0.0290623
643	-0.0588015	-0.0328973
642.5	-0.0530501	-0.0258932
642	-0.0550258	-0.0297904
641.5	-0.055158	-0.0278953
641	-0.0287574	-0.000377543
640.5	-0.0176054	0.010626
640	-0.0184062	0.00847709
639.5	-0.00967436	0.0168425
639	-0.00247067	0.0252759
638.5	-0.0057526	0.0169064
638	-0.0106038	0.0124059
637.5	-0.0331391	-0.0173007
637	-0.0423343	-0.0277677
636.5	-0.0276203	-0.0129199
636	-0.0103952	0.00321806
635.5	-0.00378682	0.00981419
635	-0.00406689	0.0123891
634.5	-0.0129689	-0.00044829
634	-0.00743045	0.00595344
633.5	-0.0143952	-0.00382154
633	-0.0118143	-0.000960151
632.5	-0.0158725	-0.00362175
632	-0.0111696	0.00826745
631.5	-0.0105682	-0.000666975
631	0.00637435	0.0213018
630.5	-0.00768887	0.0059907
630	-0.00949403	0.00733466
629.5	0.00635458	0.0253445
629	0.0083631	0.0245204
628.5	0.0211151	0.0405552
628	0.0288612	0.0424802
627.5	0.0249858	0.0342861
627	0.0275692	0.0392604
626.5	0.01647	0.0274965
626	0.0240492	0.0346853
625.5	0.0167562	0.0262456
625	0.004498	0.0119625
624.5	0.00293442	0.00981091
624	0.00624912	0.0140408
623.5	0.011407	0.0218308
623	0.00752356	0.0153683
622.5	0.00602335	0.0136785
622	0.00387859	0.0112862
621.5	0.0104263	0.0188283
621	0.00828394	0.0158695
620.5	0.0172131	0.027286
620	0.0142616	0.0257785
619.5	0.0178962	0.0310628
619	0.0160947	0.0264154
618.5	0.0230568	0.0321745
618	0.022552	0.0300442
617.5	0.0206837	0.0274599
617	0.0201692	0.0262535
616.5	0.0206123	0.0255281
616	0.0199117	0.0210666
615.5	0.0217076	0.0267851
615	0.0126458	0.0156983
614.5	0.0250893	0.0290446
614	0.0252366	0.0255749
613.5	0.0189255	0.0180373
613	0.0255291	0.0287243
612.5	0.0189087	0.0205672
612	0.0189864	0.0207469
611.5	0.0256968	0.0290151
611	0.00892586	0.00839651
610.5	0.026139	0.0295122
610	0.0266639	0.0283246
609.5	0.0261674	0.0260805
609	0.0289682	0.0314216
608.5	0.0222986	0.0227592
608	0.0202599	0.0223683
607.5	0.0123825	0.0108988
607	0.0127649	0.0120551
606.5	0.014051	0.0137279
606	0.0100533	0.0100522
605.5	0.00838535	0.00874931
605	0.00689142	0.00818713
604.5	-0.00995184	-0.0127377
604	-0.0129222	-0.0179505
603.5	-0.0108443	-0.0181924
603	-0.00693218	-0.0126114
602.5	-0.00458012	-0.00834786
602	-2.66332e-05	-0.00212292
601.5	0.0103875	0.0109463
601	0.0100647	0.010453
600.5	0.0148665	0.0179766
600	0.0127655	0.0170273
599.5	0.0105087	0.0140798
599	0.00865069	0.0121388
598.5	0.00685374	0.0115065
598	0.00614695	0.0109498
597.5	0.00472723	0.00790191
597	0.00558181	0.00809749
596.5	0.0136172	0.0207204
596	0.0157046	0.0239755
595.5	0.0193262	0.0288396
595	0.0272632	0.0379187
594.5	0.0142505	0.0234191
594	0.00798949	0.0152279
593.5	0.00408559	0.0150723
593	0.00496697	0.0153852
592.5	0.00295715	0.0138343
592	0.00909096	0.020131
591.5	0.00980373	0.0206373
591	0.01618	0.0276165
590.5	0.0153022	0.026254
590	0.0195203	0.0308804
589.5	0.0283522	0.0381602
589	0.0238514	0.0369673
588.5	0.0324056	0.047781
588	0.0266848	0.0377003
587.5	0.0191268	0.0303658
587	0.0124047	0.0212937
586.5	0.0115463	0.0181875
586	0.00712694	0.0132779
585.5	-0.00283538	-0.00107616
585	0.0028086	0.00663859
584.5	-0.00800286	-0.00541449
584	-0.022003	-0.0206134
583.5	-0.027239	-0.0260681
583	-0.0304326	-0.0304741
582.5	-0.0257715	-0.0284157
582	-0.0206817	-0.0235775
581.5	-0.0233923	-0.0249128
581	-0.0196328	-0.0195143
580.5	-0.0222851	-0.0253745
580	-0.0247299	-0.028678
579.5	-0.0358854	-0.042689
579	-0.0370554	-0.0461539
578.5	-0.0371334	-0.0463858
578	-0.0363958	-0.0442086
577.5	-0.0355225	-0.0445192
577	-0.0331292	-0.0415106
576.5	-0.0321439	-0.038737
576	-0.035529	-0.0423988
575.5	-0.0356398	-0.0412824
575	-0.0407447	-0.0467434
574.5	-0.0401003	-0.0453026
574	-0.0439736	-0.0494466
573.5	-0.0486026	-0.054925
573	-0.0424247	-0.0518339
572.5	-0.0449602	-0.055413
572	-0.0374276	-0.0419166
571.5	-0.0380239	-0.045081
571	-0.026715	-0.0328727
570.5	-0.0294768	-0.0334113
570	-0.0296023	-0.0330739
569.5	-0.025364	-0.0253417
569	-0.0296948	-0.0319314
568.5	-0.0221162	-0.0263683
568	-0.000643849	-0.00232413
567.5	0.013755	0.0119633
567	0.021616	0.0239516
566.5	0.0121978	0.0172986
566	0.00782746	0.0127824
565.5	0.0168973	0.0211893
565	0.0122089	0.0124237
564.5	0.00462472	0.00445004
564	0.00676954	0.0066109
563.5	0.0136523	0.0139896
563	0.025375	0.033085
562.5	0.0266501	0.0350717
562	0.0319285	0.0407206
561.5	0.0356762	0.0455676
561	0.0304272	0.0373896
560.5	0.0375367	0.0447734
560	0.0313999	0.037338
559.5	0.0375214	0.0425616
559	0.0401146	0.0431686
558.5	0.043849	0.04646
558	0.0439345	0.0474695
557.5	0.0337546	0.0365248
557	0.0329282	0.0365778
556.5	0.0356261	0.0417541
556	0.0308131	0.0353051
555.5	0.0220878	0.0274628
555	0.0193615	0.0260716
554.5	0.0174996	0.0215027
554	0.0162999	0.0201573
553.5	0.0156323	0.0202228
553	0.0127417	0.0168403
552.5	0.0181902	0.0269778
552	0.0147819	0.0217514
551.5	0.00756377	0.0126669
551	0.0103417	0.0117739
550.5	0.0152648	0.0183774
550	0.00806807	0.0126432
549.5	0.00341296	0.00624958
549	0.000146313	0.00335119
548.5	0.00556351	0.00894917
548	0.00673397	0.012534
547.5	0.00451611	0.00978828
547	0.00125884	0.00451032
546.5	0.00261614	0.00688807
546	0.00121002	0.00524706
545.5	-0.00212357	0.00356579
545	-0.00210165	0.00650243
544.5	-0.00115901	0.00645169
544	0.003063	0.0108254
543.5	0.00149114	0.00938324
543	0.000932848	0.0097524
542.5	-0.0025934	0.00497751
542	-0.00111927	0.00581184
541.5	0.00362178	0.0119027
541	-0.000686787	0.00793109
540.5	-0.00601911	0.00066539
540	-0.00483528	0.00157706
539.5	0.00492678	0.0115826
539	0.00687978	0.0139545
538.5	0.00549806	0.0138661
538	0.0102878	0.0189461
537.5	0.0109004	0.0200601
537	0.00852021	0.0185964
536.5	0.0108512	0.0190039
536	0.011406	0.0210489
535.5	0.0105777	0.0214764
535	0.0144386	0.0277899
534.5	0.0123276	0.0250716
534	0.0137905	0.0250763
533.5	0.0128546	0.0259892
533	0.0112334	0.02414
532.5	0.00816918	0.0234883
532	0.00913003	0.0230462
531.5	0.00671715	0.0218753
531	0.00339169	0.0201263
530.5	-0.00191262	0.0134937
530	-0.000882105	0.0120384
529.5	-0.00176539	0.0090737
529	-0.00484322	0.00535619
528.5	-0.00553539	0.00570165
528	-0.00352458	0.00761958
527.5	0.000897896	0.0137776
527	0.002767	0.0142281
526.5	0.00743428	0.0200952
526	0.00463473	0.021022
525.5	0.00658645	0.0223554
525	0.0075875	0.0218364
524.5	0.00700588	0.022008
524	0.00590261	0.0195576
523.5	0.0080842	0.0207887
523	0.00516459	0.0196604
522.5	0.00475815	0.0195114
522	0.000771378	0.0165688
521.5	0.000569239	0.0144124
521	0.00439448	0.0161293
520.5	0.00385205	0.0143367
520	0.00426158	0.0134914
519.5	0.0098002	0.0185005
519	0.0070859	0.0164196
518.5	0.00869836	0.0199054
518	0.0102016	0.0208225
517.5	0.0105585	0.0200861
517	0.0121393	0.0208673
516.5	0.0128715	0.0223196
516	0.0139237	0.0252473
515.5	0.0143062	0.0265485
515	0.0153484	0.0287866
514.5	0.0161124	0.0317174
514	0.0120605	0.0238535
513.5	0.0149136	0.0281082
513	0.0187396	0.0319584
512.5	0.0174214	0.030472
512	0.0157602	0.0269035
511.5	0.0148275	0.0259268
511	0.0160182	0.0252003
510.5	0.0163446	0.0259128
510	0.0168348	0.0255242
509.5	0.0169791	0.0240735
509	0.0235057	0.0326162
508.5	0.0281985	0.0390918
508	0.0301467	0.0396018
507.5	0.0279199	0.0358961
507	0.0243869	0.0303382
506.5	0.0293261	0.0361032
506	0.023093	0.0302627
505.5	0.0238346	0.0293844
505	0.0295545	0.0370179
504.5	0.0279142	0.0369135
504	0.0295217	0.038018
503.5	0.026318	0.0341569
503	0.024992	0.0316122
502.5	0.0262958	0.0313247
502	0.0209561	0.0270957
501.5	0.0213827	0.0269804
501	0.0300253	0.0384613
500.5	0.0418111	0.0528769
500	0.044122	0.0549344
499.5	0.0447245	0.0570048
499	0.0408023	0.0528587
498.5	0.0408937	0.0502152
498	0.0464279	0.0574606
497.5	0.0374513	0.0469057
497	0.0300782	0.037483
496.5	0.0281799	0.0352765
496	0.0285535	0.0368323
495.5	0.0269972	0.0347655
495	0.0281566	0.0362074
494.5	0.0219392	0.0285325
494	0.0119119	0.016793
493.5	0.0111051	0.0170973
493	0.00728185	0.0123452
492.5	0.00689443	0.0126764
492	0.0115242	0.0167212
491.5	0.0122855	0.0188952
491	0.0141001	0.0223884
490.5	0.014111	0.0217152
490	0.0186583	0.0270034
489.5	0.0194113	0.0287175
489	0.0151048	0.0234357
488.5	0.0155293	0.0225804
488	0.0147924	0.0226826
487.5	0.0146622	0.0234016
487	0.0152696	0.0239695
486.5	0.0133939	0.0223613
486	0.0174557	0.0276656
485.5	0.0165762	0.0277673
485	0.00872968	0.0188035
484.5	-0.00228181	0.00524459
484	-0.00392942	0.00424787
483.5	-0.00458202	0.00315911
483	-0.00371628	0.00374125
482.5	-0.00457132	0.00369161
482	-0.00411971	0.00500044
481.5	0.004076	0.0138119
481	0.0148905	0.0250439
480.5	0.0198453	0.0301532
480	0.0235339	0.0351905
479.5	0.0216619	0.0334304
479	0.017534	0.0278615
478.5	0.0203716	0.031388
478	0.0289415	0.0421302
477.5	0.028934	0.0418166
477	0.0295334	0.0427904
476.5	0.0293942	0.0413302
476	0.0210802	0.0342942
475.5	0.0170293	0.0268522
475	0.0170421	0.0265509
474.5	0.0146079	0.0243191
474	0.0155472	0.0239415
473.5	0.0134258	0.0203976
473	0.0108844	0.0166963
472.5	0.00957039	0.0155332
472	0.0141778	0.0231439
471.5	0.0116476	0.0194596
471	0.00983227	0.0200073
470.5	0.0171117	0.0291793
470	0.0152819	0.0260281
469.5	0.0176439	0.0283628
469	0.0203079	0.0305771
468.5	0.0245911	0.0358206
468	0.0266127	0.0376482
467.5	0.0280261	0.0385331
467	0.0282019	0.0388715
466.5	0.025479	0.0362225
466	0.0198021	0.029505
465.5	0.0200465	0.0303823
465	0.0182184	0.0301884
464.5	0.0199769	0.0315705
464	0.0135095	0.022862
463.5	0.0168422	0.02609
463	0.0153009	0.0256168
462.5	0.0164809	0.0263783
462	0.0175154	0.0278558
461.5	0.0201894	0.0309295
461	0.0189808	0.029592
460.5	0.0164597	0.0269797
460	0.0172707	0.0273236
459.5	0.0199849	0.0311146
459	0.0189551	0.0298773
458.5	0.0183588	0.028473
458	0.0136747	0.0234616
457.5	0.0161073	0.027686
457	0.0171069	0.0296978
456.5	0.0207307	0.0340149
456	0.0149241	0.0250608
455.5	0.0178893	0.0280672
455	0.0206024	0.0283652
454.5	0.0137385	0.0202023
454	0.0166433	0.0244141
453.5	0.013966	0.0214515
453	0.013704	0.0219579
452.5	0.0108587	0.0181815
452	0.00860827	0.0148032
451.5	0.00835147	0.0149747
451	0.00920665	0.0160969
450.5	0.0115798	0.0190529
450	0.0130009	0.0201528
449.5	0.00969051	0.0162652
449	0.00587649	0.0113076
448.5	0.00104051	0.00591891
448	0.00340451	0.00872904
447.5	0.00296034	0.00862278
447	0.00679317	0.0131221
446.5	0.00832288	0.0158035
446	0.0084322	0.0155742
445.5	0.00684994	0.0137548
445	0.00750472	0.0144645
444.5	0.00665818	0.0130619
444	0.00802559	0.0147818
443.5	0.0088946	0.016197
443	0.00944504	0.0170925
442.5	0.00990738	0.0183479
442	0.0114129	0.02044
441.5	0.0046824	0.010494
441	0.0071127	0.0131355
440.5	0.00486459	0.0109534
440	0.00411143	0.0105251
439.5	0.00487177	0.010968
439	0.00356574	0.0101518
438.5	0.00214905	0.00758739
438	0.000637304	0.00535291
437.5	0.0032806	0.00830273
437	0.00201248	0.00623383
436.5	0.00287057	0.00705602
436	0.00274392	0.00670828
435.5	-0.00579543	-0.00494051
435	-0.00589697	-0.00482028
434.5	-0.00635352	-0.00498237
434	-0.0050386	-0.0029773
433.5	-0.00475125	-0.00209449
433	-0.00511648	-0.00264969
432.5	-0.00575516	-0.00280752
432	-0.00478453	-0.00189883
431.5	-0.00217241	0.00123863
431	-0.000339999	0.0028777
430.5	-0.00254053	3.85234e-05
430	-0.00441486	-0.00180507
429.5	-0.00464676	-0.00120932
429	-0.00149314	0.00250526
428.5	0.00134815	0.00591441
428	0.00143925	0.00565221
427.5	-0.00124029	0.00253404
427	-0.0016456	0.00171475
426.5	-0.00236771	0.000670667
426	-0.00125142	0.00132324
425.5	0.00696699	0.0128798
425	0.00952214	0.0162045
424.5	0.00942214	0.0153096
424	0.0100329	0.0157793
423.5	0.0123683	0.0196329
423	0.0121181	0.0184722
422.5	0.0141311	0.0216094
422	0.0134635	0.0203852
421.5	0.011557	0.0181548
421	0.0137287	0.0215226
420.5	0.0158853	0.025196
420	0.0133102	0.0222185
419.5	0.0179907	0.0292135
419	0.0180199	0.0299601
418.5	0.0189511	0.0305761
418	0.0173297	0.0294471
417.5	0.0174181	0.0301936
417	0.0170613	0.0301324
416.5	0.018489	0.0324684
416	0.0173448	0.0312402
415.5	0.0181285	0.0309237
415	0.0141924	0.0267507
414.5	0.0204324	0.0334126
414	0.0235022	0.0383183
413.5	0.0231979	0.0375782
413	0.0197429	0.0321363
412.5	0.0195902	0.0307195
412	0.0197759	0.0313385
411.5	0.0226443	0.0349378
411	0.0216059	0.0349329
410.5	0.0207409	0.033964
410	0.0197158	0.0331208
409.5	0.0153547	0.0278704
409	0.0150345	0.0276581
408.5	0.0153889	0.0278894
408	0.0154724	0.0280583
407.5	0.0136066	0.0247703
407	0.0146789	0.0266158
406.5	0.0144816	0.0258551
406	0.0161739	0.0279463
405.5	0.0158506	0.0280874
405	0.0159058	0.0279544
404.5	0.0127271	0.0236171
404	0.0139289	0.024562
403.5	0.0127207	0.0230931
403	0.0123571	0.0225051
402.5	0.0128137	0.0234303
402	0.0123317	0.0231758
401.5	0.0136322	0.0248557
401	0.0146878	0.0257705
400.5	0.0136063	0.0239602
400	0.0137144	0.024029
399.5	0.0146725	0.0251768
399	0.0155576	0.0262977
398.5	0.0143785	0.0249236
398	0.0109665	0.0209111
397.5	0.0118509	0.0214472
397	0.0129835	0.0229719
396.5	0.0142213	0.0256227
396	0.014341	0.025258
395.5	0.0141689	0.0244627
395	0.0142704	0.0250903
394.5	0.0152412	0.0260764
394	0.0157743	0.0265079
393.5	0.0157636	0.0266786
393	0.0165621	0.0265403
392.5	0.0161694	0.0263563
392	0.0165194	0.0271664
391.5	0.0165846	0.0274362
391	0.0158739	0.0260915
390.5	0.0163091	0.026671
390	0.0149877	0.025419
389.5	0.015986	0.025385
389	0.0165459	0.0262354
388.5	0.0179203	0.0275876
388	0.0178958	0.0274326
387.5	0.0180508	0.0276535
387	0.0179057	0.0275049
386.5	0.0181492	0.0277761
386	0.0181185	0.0273876
385.5	0.0172081	0.0260793
385	0.0169529	0.0257975
384.5	0.0166663	0.0258723
384	0.0161406	0.0254926
383.5	0.0157045	0.0250579
383	0.0152629	0.0247355
382.5	0.0144612	0.0239163
382	0.0147661	0.0243672
381.5	0.0147777	0.0243877
381	0.0153301	0.025092
380.5	0.0141966	0.0233705
380	0.0140196	0.0240997
379.5	0.0132749	0.023387
379	0.0141976	0.0234449
378.5	0.013609	0.0228119
378	0.0127372	0.0217171
377.5	0.0127306	0.02129
377	0.0123915	0.0217203
376.5	0.0129577	0.0227406
376	0.012515	0.0218644
375.5	0.0121931	0.0213625
375	0.0116086	0.020793
374.5	0.0108402	0.0201004
374	0.0101252	0.0189432
373.5	0.0102486	0.0197838
373	0.0101264	0.0191837
372.5	0.00972662	0.0186715
372	0.00938608	0.0182718
371.5	0.0100253	0.0191538
371	0.0103579	0.0194297
370.5	0.0100012	0.018954
370	0.0165958	0.0227006
369.5	0.0164327	0.023318
369	0.0167968	0.0231279
368.5	0.0170257	0.0245913
368	0.0164445	0.0234745
367.5	0.0161161	0.0241247
367	0.0152205	0.0229179
366.5	0.0151636	0.0227667
366	0.014162	0.0209921
365.5	0.0139287	0.0210338
365	0.0142748	0.0214207
364.5	0.0135198	0.0203575
364	0.0130265	0.0208085
363.5	0.0133132	0.021233
363	0.0133386	0.0215444
362.5	0.0137013	0.0214287
362	0.0138161	0.0215157
361.5	0.0137141	0.0214239
361	0.0137469	0.0211058
360.5	0.0132328	0.0208918
360	0.0131293	0.0208156
359.5	0.0131078	0.0206177
359	0.0135816	0.0210964
358.5	0.0136118	0.0212302
358	0.0131833	0.0215074
357.5	0.0128661	0.0213425
357	0.0133587	0.0215524
356.5	0.0137348	0.0219349
356	0.0139702	0.0214984
355.5	0.0137202	0.0213291
355	0.0131571	0.0213981
354.5	0.0136372	0.0222242
354	0.013711	0.0216853
353.5	0.0133488	0.0215934
353	0.0130966	0.0213352
352.5	0.0128077	0.0213337
352	0.0129783	0.0214336
351.5	0.0127821	0.0210982
351	0.0132955	0.0219688
350.5	0.0135792	0.0223438
350	0.013961	0.0221133
349.5	0.0138161	0.02198
349	0.0140177	0.022291
348.5	0.0145541	0.0229765
348	0.0146837	0.0230058
347.5	0.014598	0.0230852
347	0.0145579	0.0231127
346.5	0.0143497	0.0232358
346	0.0145315	0.0237199
345.5	0.0146361	0.023788
345	0.0145261	0.0239118
344.5	0.0148383	0.0242815
344	0.015313	0.0244987
343.5	0.015332	0.0244045
343	0.015434	0.0241358
342.5	0.0154653	0.0243126
342	0.0156109	0.0247629
341.5	0.0154126	0.0246171
341	0.0154574	0.0246478
340.5	0.0157169	0.0249595
340	0.0158354	0.0252176
339.5	0.0161453	0.0254724
339	0.0162608	0.0255897
338.5	0.0164556	0.0255805
338	0.0163817	0.0257134
337.5	0.0160944	0.025796
337	0.0162035	0.0259035
336.5	0.01623	0.0260633
336	0.0163376	0.0264525
335.5	0.0166129	0.0268298
335	0.0166046	0.0267288
334.5	0.0167653	0.0267478
334	0.016878	0.027342
333.5	0.0171931	0.0276276
333	0.0170603	0.0277365
332.5	0.0168111	0.0277286
332	0.0170849	0.0280959
331.5	0.0173072	0.0282158
331	0.0172518	0.0282141
330.5	0.0180336	0.0286645
330	0.0181684	0.0289517
329.5	0.0181963	0.0291206
329	0.018554	0.0294309
328.5	0.0186823	0.0295689
328	0.018441	0.0296876
327.5	0.0188151	0.0301962
327	0.0190877	0.030786
326.5	0.0193458	0.0316691
326	0.0195706	0.0319825
325.5	0.0200368	0.0326148
325	0.0203137	0.0332992
324.5	0.0206209	0.0339347
324	0.020934	0.0346737
323.5	0.021335	0.0356307
323	0.0215485	0.0367434
322.5	0.0220366	0.0377051
322	0.0228454	0.0391581
321.5	0.0235242	0.0404975
321	0.024468	0.0421049
320.5	0.0256335	0.0436783
320	0.0268545	0.0455141
319.5	0.0277729	0.047563
319	0.0292166	0.0498905
318.5	0.0307182	0.0524233
318	0.0323207	0.0546428
317.5	0.0339994	0.0574273
317	0.0361969	0.0604742
316.5	0.0384604	0.0636887
316	0.0409048	0.0672853
315.5	0.0434337	0.0710633
315	0.0464226	0.0750655
314.5	0.0488466	0.0786488
314	0.0519492	0.0826953
313.5	0.0554505	0.0868462
313	0.0589719	0.0911431
312.5	0.0624283	0.0955936
312	0.0662651	0.0998936
311.5	0.0701191	0.10412
311	0.0743081	0.108825
310.5	0.0784376	0.113201
310	0.0826382	0.11788
309.5	0.0869681	0.122826
309	0.0913406	0.127306
308.5	0.0958254	0.131952
308	0.100413	0.13626
307.5	0.10465	0.140835
307	0.109496	0.145339
306.5	0.113911	0.149894
306	0.118301	0.15436
305.5	0.12325	0.158821
305	0.127398	0.162978
304.5	0.131717	0.167441
304	0.135956	0.171369
303.5	0.140668	0.175328
303	0.14522	0.17933
302.5	0.149682	0.182827
302	0.153378	0.186146
301.5	0.157125	0.189264
301	0.160779	0.192339
300.5	0.164372	0.195127
300	0.167744	0.197397
299.5	0.170752	0.199586
299	0.17379	0.201574
298.5	0.17666	0.203514
298	0.179066	0.205022
297.5	0.181412	0.206632
297	0.183319	0.207989
296.5	0.185317	0.208927
296	0.187083	0.209867
295.5	0.188674	0.210951
295	0.189962	0.211474
294.5	0.191225	0.212064
294	0.192243	0.212367
293.5	0.19298	0.212633
293	0.193632	0.212927
292.5	0.193869	0.212854
292	0.194176	0.213126
291.5	0.194578	0.213021
291	0.194143	0.212372
290.5	0.194255	0.211929
290	0.193869	0.211107
289.5	0.193187	0.210286
289	0.192935	0.20958
288.5	0.192041	0.208293
288	0.191308	0.207138
287.5	0.190068	0.205766
287	0.188705	0.20427
286.5	0.186998	0.202837
286	0.185889	0.201276
285.5	0.184429	0.19996
285	0.182596	0.198026
284.5	0.180943	0.19626
284	0.179121	0.19459
283.5	0.177688	0.193153
283	0.175837	0.191419
282.5	0.173738	0.189491
282	0.171777	0.187967
281.5	0.169704	0.186144
281	0.16798	0.184855
280.5	0.166204	0.183722
280	0.16438	0.182844
279.5	0.162416	0.181933
279	0.160585	0.181384
278.5	0.158729	0.180937
278	0.157239	0.180896
277.5	0.155878	0.181197
277	0.15467	0.181779
276.5	0.153507	0.18311
276	0.152631	0.18481
275.5	0.15192	0.187076
275	0.151681	0.190562
274.5	0.151275	0.194591
274	0.151923	0.200046
273.5	0.152976	0.206611
273	0.154509	0.214429
272.5	0.157259	0.223787
272	0.160392	0.234643
271.5	0.164535	0.246826
271	0.17011	0.260854
270.5	0.176949	0.276603
270	0.184729	0.294002
269.5	0.194206	0.31259
269	0.205411	0.333288
268.5	0.217869	0.355225
268	0.232221	0.378513
267.5	0.248079	0.403082
267	0.265479	0.428861
266.5	0.284866	0.456005
266	0.305758	0.484061
265.5	0.328194	0.513906
265	0.3516	0.544315
264.5	0.376305	0.576161
264	0.402236	0.609161
263.5	0.429682	0.643838
263	0.457984	0.680081
262.5	0.487707	0.718191
262	0.518409	0.758356
261.5	0.550181	0.800147
261	0.583553	0.844686
260.5	0.61878	0.89157
260	0.655237	0.940999
259.5	0.693397	0.993581
259	0.733942	1.04836
258.5	0.77645	1.10577
258	0.820995	1.16633
257.5	0.867658	1.22955
257	0.916886	1.29477
256.5	0.96864	1.36274
256	1.02312	1.43033
255.5	1.07995	1.49805
255	1.1387	1.56357
254.5	1.20084	1.6259
254	1.26446	1.68362
253.5	1.32971	1.73427
253	1.39449	1.77495
252.5	1.45744	1.80331
252	1.51752	1.82019
251.5	1.57426	1.82393
251	1.62555	1.81767
250.5	1.66691	1.80338
250	1.69917	1.77871
249.5	1.72105	1.74842
249	1.7308	1.71328
248.5	1.73023	1.67303
248	1.71987	1.6318
247.5	1.70029	1.5894
247	1.6763	1.54477
246.5	1.64765	1.49894
246	1.6126	1.45371
245.5	1.57562	1.40934
245	1.53574	1.3644
244.5	1.49429	1.32126
244	1.45328	1.2791
243.5	1.41124	1.23699
243	1.36937	1.1962
242.5	1.32675	1.15712
242	1.286	1.11838
241.5	1.24612	1.08215
241	1.2068	1.04648
240.5	1.16821	1.0117
240	1.13123	0.978874
239.5	1.09537	0.947457
239	1.06045	0.917401
238.5	1.02663	0.888496
238	0.994913	0.861371
237.5	0.964253	0.835555
237	0.934147	0.810697
236.5	0.906169	0.787034
236	0.879419	0.764876
235.5	0.854139	0.743884
235	0.829837	0.724328
234.5	0.806417	0.705255
234	0.784377	0.687566
233.5	0.763301	0.671016
233	0.743608	0.655244
232.5	0.724358	0.640412
232	0.706156	0.626429
231.5	0.688502	0.61296
231	0.671788	0.600545
230.5	0.655326	0.589059
230	0.639223	0.577136
229.5	0.623879	0.566105
229	0.609458	0.555973
228.5	0.595507	0.545993
228	0.581317	0.536283
227.5	0.568343	0.528001
227	0.555917	0.520291
226.5	0.544589	0.51314
226	0.533546	0.507299
225.5	0.523634	0.501919
225	0.513965	0.497495
224.5	0.506889	0.49525
224	0.500422	0.493426
223.5	0.49515	0.493501
223	0.491859	0.494468
222.5	0.489584	0.49714
222	0.488337	0.500957
221.5	0.48962	0.506405
221	0.4936	0.51393
220.5	0.497446	0.523181
220	0.503301	0.533057

## Sheet: Supplementary figure 87
	0 equiv.	1 equiv.	2 equiv.	3 equiv.	4 equiv.	5 equiv.	6 equiv.	7 equiv.	8 equiv.	9 equiv.	10 equiv.	11 equiv.
600	0.0154225	0.00386884	0.00659167	0.00691711	0.0112933	0.00672248	0.00782196	0.0280086	0.0134491	0.0204666	0.0350979	0.0374673
599.5	0.0154104	0.00649298	0.00771843	0.00637924	0.0115594	0.00742024	0.00933519	0.0281945	0.0134854	0.0191908	0.0349778	0.0374148
599	0.0152605	0.00584584	0.00657648	0.00537436	0.0121396	0.0069848	0.00797902	0.0270714	0.0130853	0.0163104	0.0345221	0.0383806
598.5	0.0183109	0.00786122	0.0101549	0.00811781	0.0129697	0.00993729	0.0123582	0.0293122	0.0145308	0.0208224	0.0378616	0.0410444
598	0.0167744	0.00629534	0.00832094	0.00451976	0.00969835	0.00669332	0.0104688	0.0267101	0.0112644	0.0166775	0.0359101	0.0385922
597.5	0.0141195	0.00568013	0.00897772	0.00233559	0.00910579	0.00441194	0.00911991	0.0248667	0.0103828	0.0153945	0.0341904	0.0379716
597	0.0161463	0.00734217	0.0100761	0.00463307	0.0101111	0.00586635	0.0115019	0.0286429	0.0145786	0.0181993	0.035409	0.0397895
596.5	0.0186578	0.0100651	0.0141803	0.00976902	0.0133014	0.00870155	0.0163223	0.035557	0.0168587	0.0256546	0.039051	0.0441945
596	0.0180284	0.0113946	0.0133334	0.0128643	0.0126902	0.00910605	0.0182115	0.0367429	0.0184033	0.0253549	0.0414895	0.0459702
595.5	0.0210199	0.0105678	0.0147232	0.017192	0.0160571	0.0104017	0.0200727	0.0403467	0.024213	0.0267804	0.0450666	0.0497548
595	0.0230359	0.00835529	0.0185303	0.0174489	0.0156051	0.0113097	0.0220259	0.0415018	0.0259213	0.0304879	0.0468268	0.0534007
594.5	0.0248857	0.00896576	0.0191477	0.0201612	0.015873	0.0117029	0.0244602	0.0376644	0.0262202	0.0328241	0.0453582	0.0506164
594	0.0246427	0.00816122	0.017898	0.0201913	0.0137108	0.0105423	0.0216985	0.0350313	0.0244364	0.029289	0.0432338	0.0480546
593.5	0.0230655	0.00575994	0.0179175	0.0206788	0.0112726	0.00721166	0.0186169	0.0291154	0.0198984	0.0239862	0.0394054	0.0438103
593	0.0204067	0.00538488	0.0149128	0.0191022	0.00880079	0.00487721	0.016597	0.027598	0.01863	0.0226006	0.03726	0.0435243
592.5	0.0200877	0.00771531	0.0141833	0.0181403	0.00808501	0.00396971	0.0129882	0.0259551	0.0164751	0.0222058	0.0371549	0.0420542
592	0.0168636	0.0064499	0.0124004	0.0163233	0.0088569	0.00386496	0.0122343	0.0273262	0.0172069	0.0262881	0.0360387	0.0429296
591.5	0.0174224	0.00688479	0.0124753	0.0163809	0.0105295	0.00377674	0.0112575	0.0267429	0.017621	0.0260185	0.0374187	0.0438539
591	0.017337	0.00682339	0.0153208	0.0188293	0.0124894	0.00614307	0.0121743	0.0285879	0.0211774	0.0308525	0.0400019	0.0466159
590.5	0.0167453	0.0070959	0.0139072	0.0158117	0.0115993	0.00537438	0.0115395	0.0269326	0.0185964	0.0295483	0.0392341	0.0441551
590	0.0169728	0.00884443	0.015935	0.0176119	0.0138468	0.00651167	0.0147976	0.0272236	0.0193656	0.0314158	0.0389593	0.0433765
589.5	0.0141525	0.0120748	0.0189708	0.0194167	0.013011	0.00718025	0.0151501	0.0300245	0.0198183	0.0361067	0.0397686	0.0425161
589	0.0161905	0.0129576	0.0199139	0.0183361	0.0145116	0.00708339	0.0166769	0.0286355	0.0209344	0.0401242	0.0433151	0.0410676
588.5	0.0157365	0.0152371	0.0219542	0.0214659	0.0149098	0.00775028	0.0197057	0.0286624	0.0210306	0.0432231	0.0427775	0.0433309
588	0.0181679	0.0151644	0.0208919	0.0211962	0.0154835	0.00753929	0.0168644	0.0270288	0.0219522	0.0390912	0.0409069	0.0406933
587.5	0.0139024	0.0137771	0.0193581	0.0172526	0.011982	0.00122015	0.00990565	0.0194021	0.0131826	0.0339532	0.0374494	0.0357722
587	0.0159251	0.013033	0.0196241	0.0183165	0.0132087	0.000798745	0.00902101	0.0203964	0.0153704	0.0344735	0.0360309	0.0349165
586.5	0.014736	0.013393	0.0197044	0.0189668	0.0120115	0.00153414	0.00858047	0.0185643	0.0157583	0.031269	0.0365346	0.0350295
586	0.0153148	0.0131858	0.0212889	0.0181962	0.0115635	0.00291608	0.00787047	0.016768	0.0171854	0.0315263	0.0372546	0.0354567
585.5	0.0151881	0.011286	0.0203673	0.0122075	0.00771941	0.00094202	0.00144114	0.0132534	0.00793011	0.0270453	0.0330762	0.0303598
585	0.0138861	0.0109417	0.018123	0.012664	0.00792077	0.00100799	0.0015549	0.013766	0.00856372	0.0284684	0.0343307	0.0291651
584.5	0.0124784	0.0122019	0.0176046	0.0109243	0.00835846	0.000585215	4.89924e-05	0.011044	0.00721072	0.0261208	0.0321391	0.029378
584	0.0126996	0.0125949	0.0160382	0.0105078	0.00764932	0.000170908	-0.00248584	0.00931266	0.00511809	0.023158	0.0303831	0.028539
583.5	0.0127079	0.0110194	0.0162271	0.0105167	0.00744258	0.000954302	-0.00293687	0.00828025	0.00643331	0.0238422	0.0322775	0.0289811
583	0.0114574	0.0112209	0.0162748	0.0101353	0.00871115	0.000745344	-0.00354037	0.0090759	0.00608367	0.0242458	0.0326978	0.0302649
582.5	0.00916472	0.0093277	0.0135997	0.00801183	0.00736766	0.00026296	-0.00482605	0.00601404	0.00669967	0.0260872	0.0335426	0.03085
582	0.00878711	0.00902028	0.0134345	0.00747821	0.00640768	0.00139281	-0.00422294	0.00494567	0.00760341	0.0278982	0.0342436	0.0315369
581.5	0.0098169	0.00878552	0.0119738	0.00761805	0.00541746	0.000252678	-0.00312607	0.00570771	0.00797933	0.0256534	0.0332534	0.0306729
581	0.0102202	0.00737387	0.0127638	0.00779044	0.00574469	0.00124753	-0.0019021	0.0066965	0.00869356	0.0263868	0.0338354	0.0306482
580.5	0.00777127	0.00583219	0.0101046	0.00349158	0.00241083	-0.00186026	-0.00473137	0.000253637	0.00591137	0.0210664	0.0298689	0.0273559
580	0.0099343	0.00730945	0.0103124	0.00317739	0.00444652	0.00018621	-0.00428305	0.000844485	0.00635144	0.0210108	0.0297236	0.0278455
579.5	0.00661226	0.00662529	0.00650114	-0.00178769	0.000851296	-0.00323055	-0.00937113	-0.00617586	0.00043377	0.015497	0.0251393	0.0226578
579	0.00534794	0.00550838	0.00492763	-0.00305028	-0.00198048	-0.00580456	-0.00997423	-0.00872004	-0.00204517	0.0126478	0.0216873	0.0207781
578.5	0.00342931	0.0051147	0.00402612	-0.00533423	-0.0032796	-0.00674089	-0.0118028	-0.0102062	-0.00220089	0.0120006	0.0186821	0.0195327
578	0.00489736	0.00742765	0.00697089	-0.00532633	-0.00159846	-0.00549571	-0.00955457	-0.00919333	-0.00191888	0.0119258	0.0183676	0.0205907
577.5	0.00505287	0.00837846	0.0056345	-0.00388583	-0.00165697	-0.00401206	-0.00920233	-0.00767136	-0.000714361	0.0148006	0.0200842	0.0216775
577	0.00450615	0.00843847	0.00648661	-0.00364553	-0.00113117	-0.00394529	-0.00856265	-0.00693138	-0.00104	0.0155724	0.0208108	0.021461
576.5	0.00340062	0.00695145	0.00727318	-0.00255625	-0.000582417	-0.00346611	-0.0074251	-0.00818753	3.13299e-05	0.015283	0.0207088	0.0224042
576	0.00589798	0.00852591	0.00861292	0.000340576	-0.000320746	-0.00422809	-0.0079761	-0.00937318	-8.29168e-05	0.0117471	0.0221479	0.020855
575.5	0.00543642	0.00779266	0.00916815	0.000192805	-0.000949427	-0.00413749	-0.00735028	-0.00701687	3.15651e-05	0.0123536	0.0221879	0.02148
575	0.00346608	0.00763126	0.00560967	-0.00369796	-0.00419524	-0.00616777	-0.00761712	-0.00954892	-0.0024598	0.00858112	0.020426	0.018837
574.5	0.00189125	0.00660433	0.00495704	-0.00206269	-0.00434822	-0.00512984	-0.00814473	-0.00938807	-0.001114	0.00804563	0.0196115	0.0179213
574	0.0017942	0.00670105	0.00390969	-0.00294855	-0.00467985	-0.00478439	-0.0104459	-0.00921347	-0.00143947	0.00773249	0.0202739	0.017472
573.5	0.00291648	0.00382718	0.000504788	-0.00319424	-0.00550812	-0.00514595	-0.0123982	-0.0107082	-0.00313205	0.00292692	0.0202528	0.0216405
573	0.00196656	0.00317793	-0.000209921	-0.00416455	-0.00652626	-0.00744981	-0.0132984	-0.0107353	-0.00276007	-0.00271054	0.0157249	0.0239665
572.5	0.00302835	0.00111316	-0.00205462	-0.00627428	-0.00741389	-0.00976473	-0.0155811	-0.0118687	-0.00542179	-0.00457691	0.0129975	0.0201574
572	8.14582e-05	-0.000341268	-0.00180585	-0.00644126	-0.00945221	-0.00908362	-0.0132739	-0.0101894	-0.00488922	-0.00122492	0.015579	0.0220894
571.5	0.00681419	0.00108637	-0.000811942	-0.00529427	-0.00919189	-0.00208963	-0.00560758	-0.00513151	0.00108821	-0.00243306	0.0158663	0.0233226
571	0.00634729	0.00410101	-0.000344069	-0.00622847	-0.00791822	0.000488983	-0.00459198	-0.00423922	0.00060961	-0.00169989	0.0171133	0.0247705
570.5	0.00679739	0.00354957	-3.21858e-05	-0.00753672	-0.00617181	0.000188958	-0.00469514	-0.00318241	-0.000724602	0.000893863	0.0162705	0.0220356
570	0.00583328	0.00196668	-0.00302094	-0.00903562	-0.0100568	-0.00116413	-0.00436991	-0.00533553	-0.00186024	0.000121842	0.0142502	0.0207617
569.5	0.00571371	0.00593571	-0.00186741	-0.00174544	-0.00491584	0.00166985	0.00473116	-0.00300423	0.0107293	0.00348898	0.0163667	0.02785
569	0.00762481	0.00683166	0.000581249	-0.00038018	-0.00433728	0.00181246	0.00490277	-0.000713588	0.0118767	0.00413242	0.0137819	0.0293652
568.5	0.00516901	0.00420343	-0.000868844	-0.00179549	-0.00646045	8.60582e-05	0.00156886	-0.00174696	0.00678505	0.00216493	0.0119071	0.0261425
568	0.00211021	0.00376455	0.00103706	-0.000642099	-0.00542528	0.000812157	0.00399197	-0.00123261	0.00973196	0.00599198	0.0151949	0.0285777
567.5	0.00158425	0.0050285	-0.00273319	-0.0013735	-0.0043776	-0.00118409	0.00256123	-0.00133019	0.00767458	0.00577141	0.0113118	0.0252675
567	0.00239651	0.00192729	-0.0019239	-0.00201985	-0.00610894	-0.000657133	0.00136905	-0.00283594	0.00758186	0.00624333	0.0112435	0.0234576
566.5	0.00504053	0.00534683	0.00211275	0.00170907	-0.000644745	-0.00137095	0.00336612	0.00175968	0.00825827	0.00208659	0.0101003	0.0237008
566	0.00637864	0.00304429	0.00376891	0.00154284	0.00171342	-0.000312721	0.00335689	0.00372535	0.00817707	0.000792661	0.00890269	0.0238369
565.5	0.00548806	0.00241197	0.00514098	0.00502977	0.00168185	0.00363215	0.000420055	0.000791439	0.00728328	0.00567734	0.0121443	0.0215143
565	0.00332925	0.00565457	0.00546581	0.00364989	0.00381946	0.00656773	-0.000993022	1.98793e-05	0.00788144	0.00804368	0.0139397	0.0212301
564.5	0.00438159	0.0076032	0.00614998	0.0059019	0.00638401	0.00778283	-0.00311287	0.00260639	0.00662473	0.0116451	0.0157963	0.0231716
564	0.00150423	0.00876209	0.00578183	0.00642778	0.00642993	0.00764286	-0.00180498	0.00109901	0.0066138	0.0160034	0.0197229	0.0259149
563.5	0.0015674	0.00744784	0.0105895	0.00622045	0.00505714	0.00973392	-0.00162839	0.00186072	0.00733304	0.0184858	0.015535	0.0259971
563	0.00453625	0.0113623	0.0139578	0.0125825	0.0119511	0.0132357	0.0021926	0.00951618	0.0100854	0.0273272	0.019492	0.0308995
562.5	0.00784525	0.0116804	0.0144534	0.0132439	0.00965661	0.0147925	0.000340957	0.0112386	0.00969639	0.0293355	0.0225604	0.0295913
562	0.00396023	0.00744962	0.00994664	0.0131975	0.00892972	0.0125525	-0.00585781	0.00918235	0.00924392	0.0322391	0.0206016	0.0315978
561.5	0.0067235	0.00698943	0.0134478	0.00644753	0.0105058	0.0144174	-0.000488348	0.0125532	0.0124121	0.0305597	0.0197736	0.0304034
561	0.00678067	0.0031755	0.0115803	0.00469478	0.00879115	0.011776	-0.00308421	0.0103361	0.00919044	0.0276993	0.0148115	0.0270648
560.5	0.00635607	0.00751388	0.0114737	0.0047496	0.0088431	0.0120694	-0.000191579	0.0139937	0.00981593	0.0301843	0.0176813	0.029273
560	0.00621781	0.0102729	0.0152562	0.00276805	0.00828147	0.0136747	0.00294899	0.0147875	0.00883332	0.032643	0.0186367	0.0329215
559.5	0.00586502	0.00999148	0.0175899	0.00405111	0.0104553	0.0130666	0.00403999	0.0127219	0.0120695	0.0365098	0.0171861	0.0350157
559	0.00845062	0.00922861	0.0230542	0.00690504	0.0141194	0.0149858	0.00357571	0.016315	0.0146055	0.0385722	0.018386	0.0357402
558.5	0.0120637	0.00877688	0.0263285	0.00717747	0.0148769	0.015344	0.00446672	0.0154587	0.0123401	0.041437	0.0192683	0.0388223
558	0.00879923	0.00743141	0.0264168	0.00700815	0.0168871	0.0124633	0.00312716	0.0144931	0.0102062	0.0400803	0.0164788	0.0417966
557.5	0.0090747	0.00564223	0.0218737	0.00199823	0.0157416	0.0115861	0.000788601	0.00967396	0.00454177	0.0343038	0.0123228	0.0369808
557	0.010176	0.00594547	0.0241494	0.00608724	0.0169832	0.0156663	0.000677075	0.0116077	0.00395779	0.03485	0.0134996	0.0350676
556.5	0.0117287	0.00612774	0.0249135	0.00581595	0.0185107	0.0201656	0.00484578	0.0139863	0.00867378	0.0329833	0.0165644	0.0371498
556	0.0127543	0.00790657	0.0296039	0.00810271	0.0235136	0.0230061	0.00483652	0.0157679	0.0107121	0.0333826	0.0186495	0.0356848
555.5	0.0133886	0.00769239	0.0308976	0.0123705	0.0241686	0.0229173	0.00452237	0.0180111	0.0127705	0.0339939	0.021307	0.0366658
555	0.0128328	0.00777303	0.0293522	0.0124361	0.0256053	0.0215944	0.00562885	0.0179219	0.0110258	0.0308384	0.0215877	0.0367517
554.5	0.0129534	0.0053907	0.0292971	0.0135131	0.0249131	0.016852	0.00747588	0.0131501	0.0107156	0.0282322	0.019425	0.0376666
554	0.01399	0.00626859	0.0275027	0.0157525	0.0247438	0.0157232	0.0041464	0.0122166	0.00959245	0.0264665	0.0208821	0.0405896
553.5	0.0159405	0.00802317	0.0302651	0.0193838	0.0228376	0.0173744	0.0044123	0.0119557	0.0103189	0.0276464	0.0229894	0.0400433
553	0.0153948	0.00467939	0.0300756	0.0163033	0.0184793	0.0134153	0.00150545	0.00894574	0.00602812	0.0229113	0.0217712	0.0369914
552.5	0.0153387	0.00507454	0.0299016	0.0168054	0.0166714	0.0138326	0.00471791	0.0066139	0.00814871	0.0232357	0.0220198	0.0396534
552	0.0187934	0.00532715	0.0265328	0.017602	0.0164314	0.0162923	0.00313894	0.0071667	0.00981255	0.0241933	0.0205222	0.0380235
551.5	0.0157205	0.0052101	0.0284693	0.0157612	0.0128264	0.0175795	0.0026701	0.00997444	0.0099926	0.0218534	0.0194457	0.0433618
551	0.014998	0.0062926	0.0282792	0.0195164	0.0116569	0.019897	0.00461455	0.0103767	0.0114328	0.0229351	0.021105	0.0433726
550.5	0.0141208	0.00561024	0.0282269	0.0194137	0.00913533	0.0195559	0.0051758	0.00635917	0.0107776	0.0235878	0.0207857	0.0449401
550	0.0118643	0.00704714	0.0256649	0.0194754	0.00865796	0.0170103	0.00327755	0.000534116	0.0064559	0.0187151	0.0182826	0.0413192
549.5	0.0145997	0.00906251	0.0253453	0.0187299	0.0122725	0.0208901	0.00851645	0.00370654	0.0100963	0.0234957	0.0196846	0.0478265
549	0.0174001	0.0101972	0.0303975	0.0224561	0.0120239	0.0199686	0.0110636	0.00553082	0.0106519	0.0226119	0.0194778	0.0529999
548.5	0.0173664	0.0116444	0.0318765	0.022709	0.0114784	0.020499	0.0137868	0.00706637	0.0122022	0.0249419	0.0203599	0.0528177
548	0.0175806	0.0101578	0.0345126	0.0244084	0.010815	0.0195702	0.0107572	0.0069767	0.0107629	0.0238753	0.0165653	0.0488991
547.5	0.0229435	0.0147326	0.0343928	0.0273844	0.0113591	0.0202316	0.0157168	0.0116221	0.0120485	0.0286339	0.0214711	0.0534757
547	0.0203726	0.0121115	0.0324282	0.0235052	0.0115684	0.0179112	0.0127833	0.00812807	0.0142287	0.0214363	0.0203926	0.0482239
546.5	0.0175099	0.0130003	0.0320213	0.0212241	0.012221	0.0141343	0.0142347	0.00588772	0.0128822	0.0208421	0.0199047	0.0447812
546	0.0132158	0.0133582	0.0305903	0.021272	0.00907284	0.0124751	0.0163935	0.00579962	0.00978251	0.018806	0.0194586	0.038678
545.5	0.0133189	0.0118505	0.0284469	0.0247006	0.0102928	0.0105264	0.0132389	0.00393415	0.00866066	0.0148925	0.0197557	0.0416142
545	0.0120838	0.0121806	0.0291181	0.0234124	0.00945111	0.0124115	0.013517	0.00518359	0.00928146	0.0171651	0.0211143	0.0427659
544.5	0.0177114	0.0128276	0.0326555	0.0242519	0.0135578	0.0158589	0.0148778	0.00696492	0.0129115	0.0204269	0.0247672	0.0435054
544	0.020127	0.00905084	0.030774	0.0250331	0.0159441	0.0188797	0.0152806	0.00906831	0.0130465	0.0208192	0.0252039	0.0425979
543.5	0.019066	0.00766428	0.0278519	0.0240472	0.0147554	0.0183294	0.0136665	0.00773585	0.0122703	0.0186205	0.0253558	0.040192
543	0.017379	0.00481781	0.0256337	0.0239155	0.0131644	0.0185682	0.00944339	0.00192759	0.00808369	0.0177383	0.0256253	0.0410677
542.5	0.0161964	0.00563755	0.0236247	0.0192285	0.0114085	0.0172684	0.00929802	0.00147197	0.00974012	0.0159279	0.0239658	0.0398708
542	0.0154313	0.00352526	0.0228418	0.015865	0.00748354	0.0164969	0.0099996	0.00191816	0.0104762	0.0137787	0.020956	0.0348351
541.5	0.0132078	0.000912027	0.0199139	0.0170825	0.00544882	0.0144123	0.00914668	0.00240187	0.00960001	0.0138834	0.0219012	0.0339566
541	0.0127274	0.00137831	0.0182866	0.014103	0.00699641	0.0135623	0.00971666	-0.000704652	0.00838509	0.013992	0.0243945	0.0346372
540.5	0.00834414	0.00157873	0.0171926	0.0144125	0.00362316	0.012919	0.00486016	-0.00209883	0.00624775	0.0155453	0.0233536	0.0325415
540	0.00634586	-1.14138e-05	0.011402	0.0110582	-0.000506388	0.00920491	0.0009671	-0.00645742	0.00294152	0.011688	0.0185137	0.033139
539.5	0.00313235	0.000375693	0.00792156	0.00640736	-0.00202962	0.00691874	-0.00242693	-0.00858049	0.00144171	0.0127653	0.0158402	0.0314145
539	0.00446014	0.00015283	0.0116776	0.00813735	-0.00429805	0.00803298	5.39441e-05	-0.00836319	0.00476191	0.0153856	0.0139749	0.0327664
538.5	0.00132789	0.000658603	0.00875875	0.00785947	-0.00608096	0.00816663	-0.00393439	-0.00712642	0.00293916	0.014566	0.0110112	0.0308239
538	-0.00211492	-0.000327547	0.00943114	0.00534487	-0.00508962	0.00944541	-0.00480995	-0.0058269	0.00242781	0.0153144	0.00859004	0.0287164
537.5	-0.00162016	-0.00334163	0.00812936	0.00195504	-0.0071353	0.00567531	-0.00567608	-0.00614666	-0.000558325	0.0148622	0.00727356	0.0288613
537	-0.00451197	-0.00049165	0.00646856	0.000934631	-0.00918945	0.00530533	-0.00605514	-0.00619589	-0.0026625	0.0108842	0.00496709	0.0286047
536.5	-0.00197979	0.000817397	0.00859757	0.00192114	-0.0076052	0.00823499	-0.00637838	-0.00183136	-0.0013947	0.010346	0.00747038	0.0296735
536	-0.00237798	-0.000428186	0.0110006	-0.00126619	-0.00839962	0.00914524	-0.00348631	-0.00156899	-0.000903639	0.00944853	0.00912818	0.0303696
535.5	-0.00230441	-0.000727431	0.00894825	-0.000185975	-0.00874756	0.00644931	-0.00600298	-0.00471958	0.000391964	0.0107491	0.00732728	0.0289594
535	0.000846822	0.000292287	0.01052	-0.000668742	-0.00572172	0.00452373	-0.00531853	-0.00314247	0.00315645	0.0103752	0.00799531	0.0285228
534.5	-0.00164177	-0.00517925	0.00850077	-0.00363209	-0.00520783	0.00430221	-0.00616983	0.00201486	0.00336508	0.0109431	0.00531853	0.0259062
534	-0.000116478	-0.00598855	0.0105416	-0.00190712	-0.00331854	0.00388206	-0.00481131	0.00893886	0.00911561	0.0136578	0.00480162	0.0276707
533.5	-0.00208986	-0.00599225	0.0105377	-0.00502121	-0.00373005	-0.000893638	-0.00635149	0.00692548	0.00878055	0.0111977	0.00350886	0.025965
533	-0.00254169	-0.00409273	0.00405156	-0.00706603	-0.00442136	-0.00149204	-0.00864078	0.00457665	0.00865054	0.0112268	0.00419823	0.024147
532.5	0.00126654	-0.00586639	0.0047475	-0.00713388	-0.00436797	0.00210372	-0.00648172	0.00470734	0.0123767	0.0120247	0.0073363	0.0259287
532	0.0039261	-0.00188432	0.00693713	-0.00646125	-0.00167844	0.00419402	-0.00348714	0.00978029	0.0163067	0.0176328	0.0110748	0.0291693
531.5	0.00488509	0.000694747	0.00492852	-0.00521721	-0.00208953	0.00362188	-0.00534251	0.0112888	0.0184387	0.0165278	0.0118717	0.0300143
531	0.00376859	-0.00143023	0.00262056	-0.00634592	-0.00392833	0.00417245	-0.00307701	0.00991943	0.0179431	0.0187824	0.0126811	0.0320441
530.5	0.00663236	0.00107866	0.00437015	-0.00365721	-0.000909109	0.00745395	-0.00334697	0.0106337	0.0214585	0.0183754	0.0129442	0.0366829
530	0.00638622	-0.0034248	0.00408257	-0.0077621	-0.00389059	0.00593729	-0.00295069	0.00918158	0.0183177	0.0153268	0.0111933	0.0365276
529.5	0.00442322	-0.00110102	0.00262213	-0.00936829	-0.00400111	0.0066588	-0.00163034	0.0106858	0.0168929	0.0169643	0.0137863	0.0341536
529	0.00823893	0.00180089	0.00242514	-0.00800119	-0.00429273	0.00566589	-0.000274615	0.00927886	0.0156824	0.01729	0.0165995	0.0378575
528.5	0.00372222	0.00291381	0.0047758	-0.00480861	-0.00516983	0.00403582	0.00164203	0.00889198	0.0133754	0.0171445	0.0138628	0.0413857
528	0.00183213	0.00360255	-0.000842352	-0.0064858	-0.00751377	0.000296101	-0.000349096	0.00428559	0.0138581	0.0164244	0.00943937	0.0382909
527.5	0.0016133	0.0060866	0.00338766	-0.00579405	-0.00937531	-0.000786819	-5.01406e-05	0.00841247	0.0149983	0.0166863	0.0114705	0.0408781
527	0.00472145	0.0100675	0.0029495	-0.00812174	-0.00979994	-0.000731934	0.00389004	0.0110467	0.0135125	0.0179434	0.00971226	0.0418575
526.5	0.00865296	0.0137339	0.0037298	-0.00415206	-0.00837187	0.00230683	0.00549249	0.0142085	0.0128724	0.0176715	0.0155791	0.0462842
526	0.00698428	0.0113944	0.000222386	-0.00701541	-0.00924333	0.000268841	0.00182856	0.011045	0.00929844	0.0146358	0.0136364	0.0467426
525.5	0.0103525	0.0168921	0.00547575	-0.00393739	-0.0048743	0.00481735	0.0051977	0.0116175	0.0140209	0.0181219	0.0186371	0.0491234
525	0.00916441	0.017008	0.00582168	-0.00186494	-0.0049563	0.0055802	0.00505763	0.01107	0.0124753	0.0177872	0.0164984	0.0476542
524.5	0.0131444	0.0169279	0.00685369	-0.00103367	0.00112135	0.00510671	0.00589771	0.0130087	0.0143203	0.0191252	0.0218773	0.050967
524	0.0145749	0.0190527	0.010919	-0.00194166	0.00290965	0.00895711	0.00662245	0.0131661	0.0188756	0.0236549	0.0234781	0.0514402
523.5	0.0127196	0.0170302	0.00882462	-0.000435114	0.00186869	0.00918788	0.00762749	0.0142835	0.0195513	0.021708	0.0207259	0.0490901
523	0.0120188	0.0130193	0.00647026	-0.00338162	0.00100875	0.00677125	0.00569021	0.0142107	0.0169102	0.0189103	0.0218724	0.0476336
522.5	0.014137	0.0121849	0.00940566	-0.00242101	0.00222981	0.00833079	0.00706974	0.0145937	0.0163638	0.0212741	0.024013	0.0489711
522	0.0154362	0.0140549	0.0105887	-0.00113358	-0.000656332	0.0106442	0.00934528	0.0160087	0.0176954	0.0206623	0.0254186	0.0493752
521.5	0.0151913	0.0166046	0.00855902	-0.00274668	0.000899388	0.0123289	0.00889582	0.0183432	0.0192635	0.0186432	0.0263063	0.0493048
521	0.0161128	0.0133926	0.00790493	-0.00317018	0.00255273	0.0109531	0.00937989	0.0178366	0.0200733	0.0201425	0.0256457	0.0512434
520.5	0.0166278	0.00952261	0.00400235	-0.00520664	0.002524	0.00682351	0.00762151	0.0150198	0.0177937	0.0204125	0.0240544	0.0504096
520	0.00445034	0.0110824	0.0070571	0.00823178	0.0034853	0.0211474	0.00404258	0.0142766	0.0145132	0.024652	0.0508075	0.0512409
519.5	0.00630385	0.0134146	0.00498588	0.00725991	0.00517733	0.0245016	0.00406532	0.0164448	0.0122881	0.0243305	0.0509979	0.0531043
519	0.000261011	0.00973384	0.00769019	0.00975007	0.0045196	0.0213159	0.0028579	0.016175	0.0113165	0.0233699	0.0478457	0.0517451
518.5	0.000215172	0.00612844	0.0107004	0.014274	0.00713105	0.019574	0.00254406	0.0174047	0.0127049	0.0260074	0.0451624	0.0508026
518	-0.0050878	7.32825e-05	0.00657502	0.0112327	0.00144406	0.0155382	0.00254517	0.0125127	0.0125991	0.0266298	0.0418729	0.0473666
517.5	-0.00102879	0.00120557	0.00566506	0.0116254	0.00382258	0.0146292	0.00159237	0.0106829	0.015148	0.025171	0.0415051	0.0476309
517	-0.000541374	0.00197549	0.00782255	0.0123857	0.00598703	0.0185518	0.00209951	0.00991717	0.0179369	0.0281347	0.0401561	0.0473256
516.5	0.00238585	0.00228476	0.00976874	0.0140097	0.00516505	0.0181555	0.0068014	0.0109353	0.0183854	0.0289808	0.0406815	0.049051
516	0.00244925	0.000640594	0.00733616	0.0122812	0.00357578	0.0175011	0.00440325	0.00919913	0.0171502	0.0290656	0.0368649	0.0485579
515.5	0.00311867	0.00111296	0.00579978	0.00969042	0.003558	0.0175357	0.00422397	0.0106583	0.0176148	0.0269855	0.0363416	0.0459649
515	0.00225777	-0.00121189	0.00458937	0.0101185	0.00371243	0.0170582	0.00158463	0.00736936	0.0198706	0.0296017	0.0333683	0.0464684
514.5	0.00617569	-0.00233664	0.00729437	0.0109614	0.00507993	0.0164324	0.00439732	0.00712199	0.0202521	0.028905	0.0368965	0.0497471
514	0.00662156	-0.00455246	0.00711694	0.0107253	0.00601075	0.0139579	0.00256008	0.00903642	0.0173728	0.0272699	0.0367894	0.0479316
513.5	0.00558723	-0.00667452	0.00608749	0.00552973	0.0035514	0.0132278	0.00115612	0.00682392	0.0143991	0.0279859	0.0359851	0.0461052
513	0.00238368	-0.00871937	0.00316869	0.00325031	0.00372048	0.0118586	-0.00262566	0.0043008	0.0102357	0.0265843	0.0361848	0.0446256
512.5	0.00236487	-0.00975216	0.00386085	0.00539545	0.00582613	0.0119405	-0.00174083	0.00582815	0.0135532	0.0273708	0.0348145	0.0438056
512	0.0038181	-0.0083029	0.00788754	0.00856875	0.00847971	0.0146877	0.00178078	0.00936409	0.0184614	0.0278494	0.0411794	0.0477259
511.5	0.00301216	-0.00665474	0.00513225	0.00935716	0.00907333	0.0169599	0.00129796	0.00804948	0.0168621	0.0273482	0.0421066	0.0454264
511	0.00445508	-0.00721716	0.00399417	0.00630642	0.00830665	0.0169468	-0.00159249	0.00899213	0.0152361	0.0239649	0.03981	0.0441837
510.5	0.0090506	-0.00399638	0.00784213	0.00669561	0.00901719	0.017403	-0.00242291	0.0104392	0.0168125	0.0245858	0.0384406	0.0433745
510	0.0077194	-0.00565786	0.00482994	0.00716906	0.0108688	0.0159032	-0.00351911	0.0100609	0.0180463	0.0214106	0.0345496	0.0414899
509.5	0.00481869	-0.00738633	0.00383723	0.00614581	0.0122138	0.0155262	-0.00117633	0.0108666	0.0160492	0.0248693	0.031951	0.0393087
509	0.000171775	-0.00755315	0.00225204	0.0020343	0.0122884	0.0131878	-0.00612698	0.00584872	0.0136705	0.0226382	0.025868	0.0365811
508.5	0.00256683	-0.00673648	0.00744846	-0.000227999	0.0147563	0.0104415	-0.00390164	0.00444915	0.0121431	0.0220359	0.0253306	0.0380268
508	0.00381175	-0.00626094	0.00773866	0.000444268	0.0134163	0.0101151	-0.00459636	0.00266739	0.00904447	0.0210643	0.0232748	0.0354018
507.5	0.00998568	-0.00377977	0.00967212	0.0033803	0.0151467	0.0126859	-0.00170399	0.00918208	0.0120539	0.0241519	0.0241681	0.0361526
507	0.00877217	-0.00450977	0.00785011	0.00120099	0.0142994	0.00841552	-0.0035276	0.00967465	0.00542051	0.0227146	0.0227532	0.0316203
506.5	0.0102169	-0.00550358	0.00774415	0.00113053	0.0100378	0.00692273	-0.0016236	0.00953733	0.00541022	0.0223279	0.0217501	0.0286779
506	0.0122112	-0.00820836	0.00872932	0.00191542	0.0106188	0.00704022	-0.00191176	0.00966347	0.00765016	0.019295	0.0221849	0.0276287
505.5	0.0115364	-0.00769363	0.00793158	0.00296065	0.0109862	0.00951377	-0.00285122	0.00864212	0.0101124	0.0216017	0.0220061	0.025673
505	0.0104706	-0.00736813	0.00786351	0.00211018	0.013146	0.00926755	-0.00361338	0.0077607	0.0130296	0.0231502	0.0211915	0.0283018
504.5	0.00964884	-0.00638428	0.00972788	0.0033261	0.0148714	0.0109857	0.00031929	0.00853642	0.0145542	0.0251782	0.0224513	0.0297292
504	0.00896594	-0.00543946	0.00860294	0.00296308	0.0133882	0.00844854	-0.00239329	0.00707276	0.0130627	0.0258318	0.0228481	0.0290987
503.5	0.00870345	-0.00670096	0.00908404	0.00334589	0.0106101	0.00714198	-0.000443855	0.00743981	0.0139099	0.0268468	0.0224587	0.0302133
503	0.0123079	-0.00581756	0.00828909	0.002584	0.012029	0.00720936	0.000111156	0.00682363	0.0149022	0.0265916	0.0232635	0.0320616
502.5	0.0102716	-0.00642171	0.00751976	0.00113728	0.0101643	0.00736436	-0.00250414	0.00519865	0.0125874	0.0227005	0.021531	0.0306597
502	0.00808321	-0.00373663	0.00754658	0.0015313	0.00894036	0.00629113	-0.00451498	0.00672543	0.00994709	0.0185631	0.0184165	0.0305529
501.5	0.00591037	-0.00171039	0.00831433	-0.00126387	0.00716848	0.00588342	-0.00314903	0.00777605	0.00778621	0.018022	0.0165581	0.0301477
501	0.00761212	-0.00302481	0.00652675	-0.00026557	0.00360155	0.00321358	-0.000447873	0.0106785	0.0103065	0.0208174	0.0166616	0.0324649
500.5	0.00724775	-0.00144401	0.00601528	-0.000845687	0.00363643	0.00377117	-0.00126239	0.010644	0.0129232	0.0242467	0.0181877	0.0334096
500	0.00926243	-0.000149211	0.00712168	0.00165848	0.00615651	0.00558353	0.000908059	0.014245	0.0159175	0.0249792	0.0204443	0.0333591
499.5	0.00854168	-0.000155092	0.00804006	0.00188361	0.00443976	0.0036886	-0.00018562	0.0132889	0.0158876	0.0253573	0.0227635	0.0317531
499	0.00681486	-0.000196172	0.00902793	0.000802676	0.00309774	0.00190092	0.000623085	0.0134224	0.013473	0.0229292	0.0223558	0.0294806
498.5	0.00497785	0.00118018	0.00654764	-0.000276651	0.00274013	0.00114642	-0.000825452	0.0138333	0.0119876	0.0222872	0.0209769	0.0273912
498	0.00666511	0.00249612	0.00658182	0.00150287	0.00145588	0.00396147	0.00193455	0.0158393	0.0148008	0.0246177	0.0207281	0.0310261
497.5	0.00811546	0.0030037	0.00832894	0.00333723	0.00304213	0.00482446	0.0041031	0.0173794	0.0160502	0.0254758	0.0209214	0.0320419
497	0.00642371	0.00214863	0.0103192	0.00395386	0.00289226	0.00472551	0.00311156	0.0174285	0.0131863	0.023691	0.0196857	0.0299056
496.5	0.00728035	0.00360122	0.0105388	0.00309005	0.00277721	0.00480279	0.00133361	0.0169521	0.0127118	0.0223422	0.0204676	0.0294373
496	0.00522755	0.0012919	0.00819769	0.00243044	0.00176529	0.00195465	-0.000672524	0.0142958	0.0109257	0.0192745	0.017839	0.0278586
495.5	0.00529162	-0.000960985	0.00780843	0.000930089	0.0017066	0.000150174	-0.00102362	0.0130937	0.00983745	0.0194021	0.0164896	0.0297216
495	0.00370426	-0.00250653	0.00753494	0.00189326	0.00257818	-0.00221743	0.000943597	0.0125937	0.0121404	0.0196807	0.0207322	0.030972
494.5	0.00205181	-0.00448918	0.00606512	0.00110633	0.00282014	-0.00336731	-0.000519672	0.0101976	0.0115449	0.0172793	0.0212621	0.0307079
494	-0.000104317	-0.00444815	0.00576755	-0.000212658	0.00207708	-0.00504344	-0.00203567	0.00848384	0.0100981	0.0162827	0.0199025	0.0271195
493.5	0.00227886	-0.00386099	0.00617352	0.000153609	0.00134968	-0.00474594	-0.00235325	0.00803044	0.00999608	0.0153249	0.0199627	0.0283917
493	0.00624131	-0.00367196	0.0078382	0.0034191	0.00171772	-0.00363961	0.000788155	0.0116288	0.0113979	0.0167741	0.0219231	0.0293115
492.5	0.00765194	-0.00294812	0.00713426	0.00470189	0.00388911	-0.00151457	0.00156575	0.0153405	0.0136527	0.0198369	0.0250488	0.0316145
492	0.00802989	-0.00323269	0.00606664	0.00625799	0.00433036	-0.00126519	0.0029047	0.0152018	0.0154727	0.0200033	0.026635	0.0331154
491.5	0.00325345	-0.00507999	0.00563165	0.0064295	0.00371634	-0.00318479	0.00198854	0.0126383	0.0126835	0.0186376	0.0240536	0.0309883
491	0.003509	-0.00463713	0.00568558	0.00520625	0.00302282	-0.00212576	0.00229477	0.0115893	0.0141022	0.018162	0.0246016	0.0313132
490.5	0.00335341	-0.00424534	0.00536397	0.00562526	0.00348116	-0.00134014	0.00162219	0.0113542	0.0141143	0.0183048	0.0253377	0.0337561
490	0.00501047	-0.00181256	0.00637546	0.00623007	0.00425058	-0.000600799	0.00268604	0.0123622	0.0140708	0.0208463	0.0264933	0.0367395
489.5	0.00495082	-0.00342153	0.00614242	0.00612393	0.00406078	-0.00235654	0.00299596	0.0131565	0.0130698	0.0200944	0.0254027	0.0376677
489	0.00472273	-0.003686	0.00467533	0.00581402	0.00304227	-0.003645	0.00292015	0.0125226	0.0110177	0.0178835	0.023615	0.0356703
488.5	0.00483247	-0.00450512	0.00347718	0.00438482	0.00200928	-0.00472063	0.00150854	0.0122063	0.00972636	0.0167412	0.0225234	0.0349311
488	0.00339025	-0.00534459	0.00442314	0.00346405	0.00264672	-0.0049768	0.0033209	0.013053	0.0102538	0.0163113	0.0220092	0.0348359
487.5	0.00361982	-0.00419153	0.00611769	0.00425567	0.00539942	-0.00495804	0.00406208	0.0133409	0.0116218	0.0159603	0.0221165	0.034533
487	0.00337334	-0.00410475	0.00646519	0.00429761	0.00457563	-0.00452731	0.0043619	0.0142928	0.0119831	0.0165723	0.022606	0.0332497
486.5	0.00452965	-0.00204375	0.00707743	0.00533992	0.00522116	-0.00260768	0.00600698	0.0149473	0.013182	0.0176395	0.0239118	0.0345543
486	0.00469965	-0.00348397	0.00575492	0.00464488	0.00590665	-0.00247822	0.00687536	0.0150723	0.014785	0.0205158	0.0257994	0.0356013
485.5	0.00558654	-0.00459408	0.00401201	0.00524764	0.00710252	-0.00149434	0.00567509	0.014883	0.015539	0.0211673	0.0274276	0.0356978
485	0.00441049	-0.00286004	0.00492363	0.00397149	0.00930841	-0.00064359	0.00335712	0.0120885	0.0130392	0.0183339	0.0271591	0.0337217
484.5	0.00551906	-0.00173421	0.00678138	0.00535785	0.0102381	-0.000670546	0.00463471	0.0131653	0.012919	0.0178108	0.0280168	0.0351202
484	0.00379069	-0.00153413	0.00673464	0.0036965	0.007108	-0.00299844	0.0042126	0.0112347	0.0119516	0.0170573	0.0276103	0.0353626
483.5	0.00481265	-0.00250842	0.00585894	0.00606573	0.00833534	-0.00146491	0.00661737	0.0132104	0.0127669	0.0173989	0.0271433	0.0392606
483	0.00647153	-0.00211907	0.00504045	0.00652498	0.00990357	0.00186695	0.00808939	0.0139554	0.0137202	0.0186885	0.0285394	0.039938
482.5	0.00557538	-0.00437308	0.00522147	0.00728342	0.00994302	0.00133522	0.008783	0.0131033	0.0130361	0.0180297	0.0289876	0.0403381
482	0.00398522	-0.00369328	0.00670189	0.00734922	0.0111262	0.00153087	0.00934818	0.0125317	0.0137921	0.0182361	0.0302885	0.0406012
481.5	0.0043611	-0.00229627	0.00862187	0.00985742	0.0141685	0.00270649	0.00943327	0.0136309	0.0159971	0.0206939	0.0342227	0.041444
481	0.0073208	0.000496908	0.00929618	0.0108581	0.0155806	0.00480288	0.0131291	0.0157295	0.021305	0.024163	0.0368091	0.0469197
480.5	0.00733403	-0.000210725	0.00830462	0.010611	0.0146712	0.00380625	0.0140148	0.0147414	0.0225357	0.0248425	0.0373524	0.0480772
480	0.00948749	0.00282867	0.00950435	0.0129368	0.0167178	0.00743324	0.0169065	0.0172723	0.0250032	0.0286998	0.0403741	0.0514683
479.5	0.0104728	0.00371154	0.0105697	0.0144321	0.0177584	0.00670901	0.0182211	0.0186266	0.026441	0.029158	0.0416457	0.0503897
479	0.0120818	0.00559598	0.0116833	0.0131	0.016512	0.00698674	0.0165462	0.0187214	0.0259085	0.0296371	0.0390387	0.050621
478.5	0.0111344	0.00631652	0.0111124	0.0145318	0.0165102	0.00781376	0.0187384	0.020897	0.0265726	0.0308747	0.0393854	0.0511473
478	0.0132513	0.0057776	0.0116442	0.014311	0.0174516	0.00866445	0.0200453	0.0221795	0.028488	0.0334108	0.041604	0.0541033
477.5	0.0127942	0.00749621	0.0132394	0.0154934	0.0202592	0.0100281	0.0220018	0.0249385	0.0306134	0.0361936	0.044071	0.0566554
477	0.00970191	0.00720905	0.0121477	0.0151801	0.0199168	0.00883149	0.0210079	0.0236327	0.0308779	0.0373868	0.0452759	0.0577664
476.5	0.00640767	0.00703987	0.0105924	0.014916	0.0186622	0.00906248	0.0195402	0.0223563	0.0312878	0.0366801	0.0457167	0.059765
476	0.00459059	0.0064318	0.0111769	0.0119212	0.0201477	0.00962827	0.0174444	0.0216089	0.030035	0.0373214	0.0440953	0.0599659
475.5	0.00834769	0.00795639	0.0124673	0.0117581	0.0221618	0.0113838	0.0183879	0.0231703	0.0331585	0.0377731	0.0482007	0.0649949
475	0.00954537	0.00861999	0.0127583	0.0128934	0.023318	0.0124913	0.0191251	0.0253658	0.0350805	0.0417543	0.0512266	0.0689257
474.5	0.00864777	0.00757694	0.0126273	0.0128052	0.0222971	0.0123663	0.0199368	0.0252759	0.0358233	0.0425404	0.0521252	0.0679215
474	0.00672681	0.00546252	0.0114688	0.0128828	0.0222829	0.0119149	0.0218719	0.0246482	0.0354148	0.0414674	0.0519355	0.0662023
473.5	0.00587826	0.00598425	0.0117151	0.0136362	0.0220883	0.0132055	0.0227644	0.0251841	0.0363062	0.0421962	0.0538016	0.0669606
473	0.00511888	0.0053643	0.0117632	0.0137918	0.021642	0.0129919	0.0226418	0.0242109	0.0367644	0.0429497	0.0553434	0.0675127
472.5	0.00521095	0.00680937	0.0132001	0.0149634	0.0226515	0.0146675	0.02272	0.0251647	0.0385744	0.0431513	0.0560231	0.0682996
472	0.00515154	0.00669746	0.0117332	0.0145837	0.0211314	0.0149936	0.0233458	0.0254783	0.0404807	0.04569	0.0585413	0.0718716
471.5	0.00638426	0.00622067	0.0108694	0.0155594	0.0213421	0.0166388	0.0240307	0.0270392	0.0414894	0.0483462	0.0610823	0.0741652
471	0.00562856	0.00557862	0.00984177	0.0154875	0.0216433	0.0173835	0.0252465	0.0288835	0.0425895	0.0502221	0.0634314	0.0763413
470.5	0.0052672	0.00465976	0.0105482	0.0146121	0.0231958	0.0173631	0.0265325	0.0302533	0.0440466	0.0532451	0.066967	0.0793499
470	0.00707787	0.00512623	0.0134657	0.0165994	0.0236244	0.0194055	0.0284004	0.031745	0.0456469	0.0548804	0.0683974	0.0807905
469.5	0.0076792	0.00550849	0.0167591	0.0186546	0.02476	0.0205157	0.0314769	0.0341254	0.0472084	0.05664	0.070339	0.0843116
469	0.0082261	0.00646214	0.0167204	0.0198444	0.0246114	0.0216675	0.0340143	0.0360444	0.0482549	0.0585545	0.0729694	0.0871045
468.5	0.00616574	0.0049062	0.0152764	0.0182332	0.0245236	0.0202905	0.0338884	0.0360603	0.0487836	0.0585545	0.0733854	0.0873284
468	0.00546457	0.00355951	0.0149587	0.0184843	0.0263991	0.0218699	0.0338979	0.036676	0.048828	0.0598502	0.074545	0.0895592
467.5	0.00491086	0.00390451	0.0146298	0.0162207	0.0258967	0.0208536	0.0324933	0.0353403	0.0489784	0.0598041	0.0743477	0.0891663
467	0.00447298	0.00315833	0.0142864	0.0171144	0.0255719	0.0200977	0.0324503	0.037175	0.049625	0.0608259	0.075501	0.0912995
466.5	0.00582301	0.00378004	0.0156131	0.0175801	0.0275952	0.0219885	0.0330796	0.0386916	0.0521997	0.0639005	0.0779961	0.0922453
466	0.006849	0.00282975	0.0149683	0.0175691	0.0276377	0.0220424	0.0334875	0.040703	0.0525663	0.0661338	0.0816536	0.0945055
465.5	0.0068017	0.00266484	0.0129587	0.0165172	0.026056	0.0215432	0.0346176	0.040725	0.0533513	0.0654661	0.0822951	0.0972584
465	0.00578274	0.00231597	0.0133848	0.017503	0.0276679	0.0223619	0.0363899	0.0429101	0.0561691	0.0680822	0.0843437	0.0991488
464.5	0.00540559	0.00247624	0.0150553	0.0186433	0.029451	0.023835	0.0374834	0.0456165	0.0573541	0.0721217	0.0867032	0.10083
464	0.00490588	0.00300767	0.0160013	0.0178173	0.0295167	0.0239911	0.0386627	0.0462286	0.0578778	0.0732204	0.0878784	0.0999
463.5	0.00468996	0.00319821	0.0167274	0.0182085	0.0292691	0.0269138	0.0397711	0.0481126	0.0594008	0.0753274	0.0903861	0.103007
463	0.00530653	0.00426873	0.0170554	0.0205552	0.0312858	0.030602	0.0416656	0.0499558	0.0618047	0.0779517	0.0933411	0.106343
462.5	0.00574811	0.00495305	0.0180084	0.0219492	0.0326071	0.0320689	0.0423932	0.0524576	0.0642849	0.0804225	0.0964748	0.109217
462	0.0055807	0.00638683	0.0202432	0.0237466	0.0335113	0.0340955	0.0443136	0.0550237	0.0664303	0.0828928	0.0991571	0.113278
461.5	0.00592884	0.00673881	0.0201084	0.0259166	0.0338633	0.0363971	0.0459237	0.0572633	0.0701299	0.0849288	0.102955	0.116126
461	0.00574646	0.00676444	0.0213304	0.0252144	0.0352368	0.0374262	0.0468599	0.058463	0.0712316	0.086286	0.105108	0.116911
460.5	0.00573813	0.00657978	0.023021	0.0266054	0.0354388	0.0377914	0.0490723	0.0598759	0.0719403	0.0888527	0.106468	0.118609
460	0.00637946	0.00665267	0.0231036	0.029938	0.0365969	0.0398887	0.0518509	0.0640458	0.0756597	0.0917983	0.111492	0.121089
459.5	0.00595403	0.00721218	0.0240826	0.0308351	0.0378656	0.0429759	0.055465	0.0658583	0.0774262	0.0963695	0.114526	0.124283
459	0.00607653	0.00813967	0.0264422	0.0340436	0.0396761	0.0453462	0.0588249	0.0686687	0.0809473	0.0985905	0.119036	0.127325
458.5	0.00698696	0.0102256	0.0286295	0.0360033	0.0426382	0.0491865	0.0615624	0.0731226	0.0844034	0.101285	0.12264	0.133117
458	0.00725634	0.0114603	0.0294572	0.0384252	0.0435284	0.0520699	0.0634574	0.0760995	0.087863	0.106528	0.128151	0.13826
457.5	0.0083699	0.0116804	0.0312116	0.0389415	0.0462647	0.0541811	0.0655017	0.0786036	0.0904731	0.111155	0.131181	0.143368
457	0.00913423	0.0122624	0.0331052	0.0417085	0.0487732	0.0579556	0.0692501	0.0846596	0.0935891	0.116575	0.136003	0.148475
456.5	0.0100839	0.0136041	0.0333367	0.0432664	0.0512849	0.0605035	0.0734895	0.0888468	0.0978413	0.121987	0.142039	0.154933
456	0.0108023	0.013489	0.0342412	0.0449197	0.0548929	0.062961	0.075271	0.0924372	0.100738	0.124193	0.144338	0.15764
455.5	0.00880866	0.0127533	0.0348522	0.0453148	0.0560312	0.0642479	0.0779696	0.0956669	0.104617	0.127277	0.148696	0.161726
455	0.0095048	0.0137429	0.035789	0.0474158	0.0595543	0.0685969	0.0806918	0.0999219	0.108851	0.131221	0.152695	0.167175
454.5	0.00987973	0.0147938	0.0359147	0.0491157	0.0602427	0.0703991	0.0841782	0.10302	0.112931	0.134767	0.156749	0.170761
454	0.00975035	0.0159559	0.0380503	0.0506243	0.063035	0.073299	0.0864585	0.105766	0.117771	0.138922	0.16266	0.17598
453.5	0.00797557	0.0157831	0.0378397	0.0515201	0.0637265	0.0751013	0.0874659	0.107482	0.119738	0.14221	0.16601	0.179816
453	0.00813089	0.0156294	0.0385749	0.0530109	0.0665754	0.077494	0.0901116	0.109972	0.123526	0.146432	0.169867	0.183388
452.5	0.0091206	0.0166946	0.0400291	0.0549674	0.067857	0.0808685	0.09303	0.113709	0.126182	0.148954	0.174717	0.187089
452	0.00943833	0.0173878	0.0418585	0.0567173	0.0699787	0.0832444	0.0955692	0.11714	0.130617	0.151153	0.180472	0.190599
451.5	0.0104641	0.0193647	0.0446603	0.0600362	0.0733965	0.0870521	0.100327	0.122496	0.135612	0.157012	0.186352	0.196624
451	0.00999157	0.0195835	0.0470561	0.061664	0.0753788	0.0899815	0.104453	0.125851	0.140974	0.162295	0.192543	0.20151
450.5	0.00996065	0.020308	0.0478613	0.0637197	0.0766505	0.0932442	0.108136	0.13046	0.145054	0.166044	0.19737	0.208204
450	0.00968349	0.0217107	0.0499707	0.0662243	0.0791236	0.0976511	0.112472	0.134513	0.150516	0.170755	0.201989	0.214127
449.5	0.00778883	0.0213612	0.0505705	0.067314	0.0804676	0.100424	0.114908	0.139602	0.155244	0.175017	0.207686	0.218915
449	0.00796654	0.0208457	0.0524131	0.0694598	0.0825717	0.104245	0.118895	0.142583	0.158615	0.179572	0.215789	0.225046
448.5	0.00700954	0.0211334	0.0532304	0.0702334	0.0850235	0.107701	0.12324	0.146863	0.162462	0.182602	0.221154	0.230304
448	0.00654528	0.0206372	0.0549547	0.0718725	0.0875795	0.110512	0.126531	0.151122	0.166752	0.188277	0.2268	0.23808
447.5	0.00740336	0.0209058	0.0562099	0.073494	0.0896951	0.112529	0.129294	0.156444	0.172517	0.192936	0.230875	0.244022
447	0.00573315	0.0203607	0.0567704	0.0754518	0.0925854	0.115976	0.13289	0.160831	0.178053	0.198474	0.23685	0.251389
446.5	0.00487034	0.0205823	0.0578051	0.0749075	0.0951959	0.119389	0.136877	0.165157	0.181179	0.203225	0.241484	0.256228
446	0.00504301	0.0213351	0.0581691	0.0762683	0.0985587	0.121225	0.14073	0.169113	0.185416	0.207054	0.247633	0.261323
445.5	0.00433981	0.0216757	0.059121	0.0771481	0.101613	0.124519	0.144038	0.173303	0.190791	0.212276	0.253911	0.267195
445	0.005213	0.0224002	0.0600178	0.0802112	0.103504	0.129354	0.148384	0.178106	0.195889	0.217695	0.260333	0.274254
444.5	0.00641091	0.0234709	0.0630149	0.0825668	0.108231	0.134037	0.153603	0.183318	0.202457	0.222512	0.267398	0.281748
444	0.00632517	0.0249514	0.0647337	0.0839	0.111042	0.138717	0.158437	0.187994	0.207483	0.227778	0.274299	0.289904
443.5	0.00569386	0.0251174	0.0669076	0.0853939	0.113615	0.14181	0.162449	0.193942	0.213971	0.232692	0.279885	0.296199
443	0.00534969	0.0263929	0.069521	0.0877278	0.117276	0.146367	0.167512	0.199393	0.222534	0.240786	0.286895	0.304582
442.5	0.00473198	0.0260936	0.0709129	0.0888069	0.119387	0.150022	0.170972	0.204682	0.227853	0.247365	0.293053	0.310727
442	0.00314913	0.0283761	0.0730748	0.0920303	0.124922	0.153816	0.175056	0.21077	0.234027	0.253441	0.300322	0.318591
441.5	0.00370743	0.0304398	0.0764835	0.0963293	0.127788	0.157372	0.180224	0.217331	0.240611	0.256414	0.307413	0.324825
441	0.00326875	0.0319953	0.0786811	0.097925	0.131087	0.161592	0.184666	0.223992	0.247759	0.264146	0.31478	0.333317
440.5	0.00141896	0.0318118	0.0795489	0.100825	0.133081	0.164769	0.188637	0.228466	0.253497	0.270779	0.321291	0.339739
440	0.00138012	0.0338908	0.0838992	0.104653	0.136674	0.16956	0.194261	0.233891	0.260936	0.27842	0.329996	0.347936
439.5	0.00322505	0.0364319	0.0876713	0.109166	0.140343	0.174359	0.199179	0.23855	0.268458	0.284856	0.337942	0.35687
439	0.00256524	0.0376368	0.091423	0.113178	0.144345	0.177802	0.2039	0.242905	0.274924	0.290039	0.345068	0.365004
438.5	0.00252752	0.0388109	0.0933633	0.116092	0.149342	0.182473	0.208554	0.24971	0.281324	0.297054	0.351102	0.372837
438	0.00156207	0.039013	0.0943329	0.118855	0.154206	0.187552	0.215151	0.255984	0.28707	0.302541	0.358275	0.380315
437.5	0.00214385	0.0401699	0.0966737	0.121456	0.159332	0.193761	0.220507	0.261634	0.295402	0.311401	0.36758	0.38788
437	0.00214934	0.0410948	0.0998704	0.124711	0.163134	0.198441	0.22597	0.267364	0.302745	0.317983	0.375595	0.397484
436.5	0.00179254	0.042533	0.101948	0.128381	0.16737	0.203104	0.230949	0.272365	0.310001	0.326927	0.38317	0.406672
436	0.00249238	0.0442115	0.102161	0.13081	0.171738	0.207765	0.236427	0.27859	0.316171	0.335121	0.390473	0.414985
435.5	0.00168175	0.0445175	0.103427	0.133264	0.175366	0.212278	0.23986	0.283312	0.321531	0.341635	0.398884	0.421769
435	0.00252413	0.0459789	0.105594	0.136096	0.179549	0.217479	0.243698	0.288933	0.327121	0.346416	0.405153	0.429669
434.5	0.00269497	0.0477835	0.107469	0.138516	0.183455	0.221245	0.248506	0.293683	0.334183	0.354374	0.412666	0.438477
434	0.00347585	0.048966	0.108597	0.141743	0.188439	0.225864	0.252562	0.300012	0.340418	0.36095	0.421438	0.44689
433.5	0.00305219	0.0501195	0.110937	0.143836	0.19295	0.229947	0.259544	0.305706	0.347182	0.369912	0.427944	0.455739
433	0.00256106	0.0524289	0.112301	0.146577	0.197607	0.234296	0.263533	0.312888	0.354046	0.377413	0.434587	0.464132
432.5	0.002506	0.0532412	0.113855	0.148736	0.200354	0.237761	0.267798	0.31773	0.359646	0.383061	0.44193	0.472839
432	0.00227036	0.0549142	0.114948	0.152109	0.203635	0.241737	0.271839	0.3236	0.366118	0.388885	0.448199	0.479087
431.5	0.00206774	0.0563766	0.117674	0.156485	0.20994	0.247205	0.278691	0.330452	0.373459	0.397731	0.45901	0.489146
431	0.00301887	0.0580604	0.119994	0.16034	0.214259	0.253294	0.285461	0.33677	0.379846	0.405005	0.468186	0.496299
430.5	0.00306519	0.0593246	0.1217	0.164302	0.218405	0.257854	0.290518	0.341806	0.386966	0.412295	0.475117	0.503947
430	0.00274189	0.0609868	0.124454	0.167363	0.221846	0.263256	0.295351	0.346876	0.393585	0.419349	0.484086	0.511369
429.5	0.0033737	0.0627357	0.127287	0.17086	0.226564	0.269133	0.301067	0.352354	0.3995	0.426817	0.492069	0.520591
429	0.00354348	0.0640267	0.129391	0.173801	0.23151	0.272932	0.306385	0.359484	0.407423	0.433988	0.50113	0.529359
428.5	0.00344426	0.0651604	0.129889	0.177015	0.234257	0.276997	0.311399	0.365291	0.41279	0.442402	0.509569	0.535277
428	0.0049086	0.0676942	0.13362	0.180914	0.239091	0.282694	0.315933	0.371588	0.420399	0.448966	0.51712	0.543487
427.5	0.00518201	0.06878	0.134139	0.183726	0.242802	0.288219	0.319633	0.376669	0.425582	0.456981	0.524534	0.552677
427	0.00537063	0.0693701	0.135024	0.185188	0.246312	0.291942	0.325057	0.382239	0.429083	0.460537	0.53086	0.559726
426.5	0.00616954	0.0710552	0.137057	0.189469	0.252433	0.296219	0.32987	0.387526	0.435888	0.467617	0.539949	0.566969
426	0.00649245	0.0694924	0.138891	0.190448	0.255184	0.300106	0.333129	0.393346	0.443525	0.473855	0.546743	0.573538
425.5	0.00583311	0.0703488	0.1401	0.192543	0.260624	0.306817	0.33955	0.400962	0.452547	0.484689	0.557083	0.58452
425	0.00638328	0.0718401	0.141339	0.195884	0.265205	0.311559	0.345848	0.40759	0.458683	0.489206	0.566352	0.594286
424.5	0.00729462	0.0733272	0.144228	0.198693	0.270176	0.316417	0.350062	0.414338	0.464988	0.494403	0.573636	0.601003
424	0.00695221	0.0730729	0.144274	0.19977	0.272731	0.319545	0.354134	0.420049	0.46891	0.498676	0.579403	0.607335
423.5	0.00525654	0.0734527	0.145167	0.201599	0.275971	0.323653	0.359603	0.425367	0.474368	0.507194	0.586134	0.614489
423	0.00527615	0.0739777	0.145977	0.20304	0.278718	0.327816	0.364459	0.430415	0.478591	0.513705	0.593627	0.619663
422.5	0.00628679	0.0756606	0.147931	0.206512	0.283131	0.333158	0.370221	0.436734	0.486109	0.521796	0.603778	0.629285
422	0.00791252	0.0773209	0.150229	0.209856	0.285627	0.336937	0.374402	0.442895	0.491873	0.529842	0.610197	0.637156
421.5	0.00785641	0.0782046	0.151953	0.21206	0.288231	0.340265	0.379137	0.448968	0.497001	0.534059	0.616771	0.644557
421	0.00755678	0.0784768	0.152626	0.214449	0.290895	0.34424	0.382592	0.455656	0.500916	0.541264	0.62388	0.650565
420.5	0.00799434	0.0796862	0.154163	0.216276	0.293831	0.348387	0.387071	0.461739	0.506603	0.548135	0.63113	0.658738
420	-0.00116574	0.0757297	0.164337	0.218408	0.287072	0.341758	0.384888	0.457278	0.503934	0.543513	0.623304	0.661211
419.5	-0.00727195	0.0715323	0.167631	0.21562	0.285122	0.339677	0.384672	0.458373	0.505066	0.54272	0.624602	0.66054
419	-0.00781128	0.0710859	0.168388	0.215963	0.286333	0.342285	0.387144	0.462309	0.510397	0.546531	0.627497	0.665339
418.5	-0.00721788	0.0721882	0.169985	0.218653	0.288921	0.344789	0.390826	0.467361	0.515168	0.552481	0.632078	0.67212
418	-0.00657954	0.0748091	0.172285	0.221383	0.293058	0.350388	0.395347	0.473097	0.520786	0.558342	0.639127	0.676716
417.5	-0.00602375	0.0763808	0.174823	0.224254	0.294972	0.353469	0.399829	0.47771	0.525331	0.565003	0.646272	0.680525
417	-0.00711701	0.0769315	0.175318	0.226459	0.295666	0.356149	0.404639	0.479043	0.528518	0.5711	0.649904	0.68866
416.5	-0.00708577	0.0763787	0.175919	0.228865	0.297686	0.359962	0.406746	0.482509	0.532864	0.576319	0.654726	0.694254
416	-0.00682148	0.0761758	0.176024	0.229383	0.299595	0.361804	0.40905	0.487092	0.538135	0.581724	0.661042	0.698488
415.5	-0.00443053	0.0807192	0.179105	0.234882	0.305747	0.370724	0.416065	0.495705	0.544626	0.590054	0.66956	0.709749
415	-0.00410041	0.0826281	0.180714	0.238192	0.308241	0.376258	0.422179	0.499564	0.548506	0.597856	0.675907	0.715948
414.5	-0.00569925	0.0823467	0.18161	0.239642	0.310613	0.378122	0.425212	0.505541	0.551934	0.601276	0.679463	0.724772
414	-0.00927128	0.0797513	0.184742	0.238403	0.310944	0.378566	0.42649	0.506806	0.553643	0.604392	0.68292	0.725259
413.5	-0.00963899	0.0817937	0.184526	0.239189	0.314302	0.382808	0.428823	0.511029	0.55771	0.607758	0.689631	0.730585
413	-0.00672758	0.0861861	0.184756	0.244746	0.321661	0.388042	0.435283	0.518087	0.564396	0.618081	0.696817	0.739135
412.5	-0.00270085	0.0900429	0.186072	0.249329	0.325932	0.391115	0.440893	0.52502	0.572187	0.625324	0.704636	0.744512
412	-0.00214703	0.0903786	0.186895	0.252223	0.328582	0.39463	0.443213	0.527948	0.575128	0.628978	0.707911	0.749408
411.5	-0.00424828	0.0898002	0.189045	0.252517	0.327827	0.394153	0.443909	0.530395	0.576168	0.629305	0.708854	0.752371
411	-0.00508089	0.0894875	0.190043	0.254451	0.329602	0.397008	0.445265	0.532615	0.580242	0.631627	0.713189	0.755741
410.5	-0.00412251	0.0894064	0.192398	0.255933	0.330963	0.398427	0.446987	0.536173	0.584796	0.635693	0.717672	0.761768
410	-0.00385042	0.0896498	0.194327	0.257406	0.331401	0.399947	0.448339	0.540518	0.588404	0.638152	0.720146	0.76403
409.5	-0.000901511	0.0924237	0.194913	0.261742	0.336659	0.405473	0.452654	0.545665	0.593974	0.64531	0.726508	0.770338
409	0.00140166	0.0950866	0.194734	0.2663	0.341392	0.410146	0.457723	0.550017	0.600898	0.651649	0.734168	0.776741
408.5	0.00151768	0.0960988	0.195794	0.267685	0.342295	0.411891	0.46059	0.550702	0.604154	0.655043	0.735497	0.778799
408	0.00248356	0.0963496	0.195974	0.269629	0.343059	0.41251	0.462939	0.553292	0.608204	0.657889	0.738346	0.781482
407.5	0.00560599	0.0988712	0.197528	0.273776	0.347654	0.416661	0.467575	0.556632	0.613773	0.662736	0.742893	0.786682
407	0.00329264	0.097514	0.198663	0.272012	0.346926	0.415825	0.467027	0.555331	0.612795	0.661161	0.744777	0.789182
406.5	0.00394074	0.096937	0.199163	0.272258	0.348293	0.416771	0.467643	0.557147	0.615017	0.665078	0.746975	0.791461
406	0.00313168	0.0966336	0.200167	0.27127	0.348439	0.417167	0.468888	0.557597	0.61643	0.666882	0.748124	0.791019
405.5	0.00419548	0.0985422	0.200826	0.273729	0.351184	0.421219	0.471694	0.560724	0.619601	0.669138	0.75169	0.794079
405	0.00735475	0.102009	0.201801	0.277998	0.356026	0.425621	0.477564	0.563306	0.625741	0.675334	0.756887	0.797321
404.5	0.0121299	0.106966	0.202894	0.283552	0.363066	0.433205	0.483409	0.568598	0.634042	0.682668	0.763718	0.802687
404	0.0122415	0.107729	0.203602	0.285232	0.364495	0.434168	0.486157	0.571117	0.636875	0.685781	0.765043	0.804889
403.5	0.013229	0.108837	0.204015	0.287252	0.365791	0.435895	0.488448	0.573133	0.639204	0.688649	0.768485	0.806182
403	0.0138134	0.108893	0.203834	0.288237	0.36622	0.438153	0.489469	0.573304	0.641438	0.690912	0.769945	0.808961
402.5	0.0129426	0.108918	0.204801	0.288703	0.366547	0.439338	0.490094	0.57436	0.641863	0.693076	0.771481	0.810331
402	0.012086	0.108921	0.205627	0.290154	0.367297	0.439134	0.491667	0.576591	0.642453	0.694809	0.771772	0.81266
401.5	0.01108	0.107839	0.205184	0.289223	0.367544	0.438561	0.490868	0.577135	0.642263	0.692779	0.768857	0.813405
401	0.0113777	0.107976	0.206856	0.290155	0.368677	0.439632	0.489656	0.577635	0.643172	0.69269	0.771823	0.81435
400.5	0.0105229	0.107871	0.206895	0.28919	0.368946	0.439128	0.490034	0.578314	0.642966	0.69058	0.77345	0.813102
400	0.0110419	0.109398	0.210004	0.291033	0.3702	0.441979	0.49232	0.579921	0.643985	0.69213	0.774367	0.815522
399.5	0.0113548	0.109855	0.210108	0.290725	0.371314	0.441229	0.492664	0.580186	0.644837	0.692996	0.774809	0.815617
399	0.011222	0.108954	0.210494	0.290609	0.372316	0.441528	0.491915	0.580799	0.645037	0.692568	0.773841	0.815105
398.5	0.0131245	0.110672	0.211167	0.291655	0.373879	0.443898	0.493084	0.581308	0.646513	0.69459	0.775761	0.813278
398	0.0171108	0.112635	0.210844	0.294127	0.376551	0.447293	0.494923	0.583259	0.649046	0.696515	0.777832	0.813709
397.5	0.0181101	0.112454	0.212895	0.29524	0.375679	0.447521	0.49662	0.583909	0.650417	0.698456	0.779814	0.813373
397	0.0177659	0.111708	0.213321	0.295393	0.375304	0.447552	0.495903	0.585179	0.64996	0.697743	0.779592	0.812854
396.5	0.0171039	0.111643	0.212912	0.295308	0.375852	0.447675	0.495411	0.584521	0.650653	0.697708	0.779438	0.814035
396	0.0173423	0.111841	0.214939	0.295265	0.37497	0.446399	0.496769	0.584394	0.651418	0.698785	0.779387	0.813906
395.5	0.0180744	0.112589	0.215837	0.29699	0.376834	0.448924	0.497978	0.584956	0.652422	0.701252	0.782266	0.813089
395	0.0185767	0.113293	0.216679	0.297018	0.375859	0.448844	0.498706	0.58581	0.651594	0.701143	0.781969	0.814191
394.5	0.0187514	0.114648	0.21776	0.297876	0.377418	0.44998	0.500817	0.586482	0.651631	0.700147	0.78188	0.813629
394	0.0180997	0.114998	0.218592	0.297789	0.378359	0.450973	0.500496	0.585966	0.651024	0.700159	0.781781	0.814349
393.5	0.0186594	0.115916	0.220347	0.299173	0.379204	0.452072	0.502622	0.586554	0.65273	0.701345	0.78246	0.813535
393	0.0209256	0.117315	0.222096	0.300817	0.380204	0.453799	0.504152	0.58803	0.652896	0.700672	0.781637	0.815636
392.5	0.0216081	0.11692	0.223767	0.302009	0.381281	0.455052	0.504634	0.588914	0.653728	0.70164	0.782634	0.815289
392	0.0225566	0.117723	0.226575	0.302491	0.382835	0.455662	0.505174	0.590649	0.653736	0.70278	0.782705	0.81624
391.5	0.0247968	0.119121	0.227192	0.303788	0.384508	0.458046	0.506812	0.593223	0.655662	0.705317	0.783848	0.817039
391	0.0275772	0.120801	0.228271	0.307059	0.387477	0.46163	0.509433	0.596219	0.65933	0.70774	0.784149	0.819204
390.5	0.0291048	0.123022	0.2308	0.309677	0.389816	0.463151	0.512404	0.598156	0.661226	0.707963	0.787173	0.82167
390	0.0306245	0.12495	0.232636	0.312139	0.392975	0.464117	0.514081	0.599649	0.662683	0.70905	0.788999	0.823728
389.5	0.031917	0.126445	0.234203	0.313334	0.394133	0.464743	0.515817	0.600851	0.664966	0.71156	0.790687	0.82414
389	0.0332637	0.12781	0.23545	0.313822	0.393971	0.466508	0.515222	0.603102	0.667054	0.711797	0.791964	0.826372
388.5	0.0350836	0.129391	0.237308	0.316066	0.395295	0.467386	0.517999	0.604966	0.669014	0.714394	0.79444	0.828234
388	0.038691	0.132492	0.239174	0.318274	0.397087	0.471356	0.520928	0.607619	0.671906	0.716748	0.798331	0.83162
387.5	0.0404069	0.134774	0.241359	0.319959	0.398463	0.47307	0.523052	0.60968	0.674831	0.718492	0.799344	0.834204
387	0.042895	0.137053	0.24428	0.322201	0.400926	0.476045	0.525819	0.612297	0.676808	0.720934	0.802136	0.835205
386.5	0.0449644	0.13866	0.246034	0.3248	0.40274	0.477976	0.528587	0.614448	0.680024	0.72275	0.805389	0.836369
386	0.0477523	0.141587	0.248057	0.327905	0.406491	0.482578	0.53245	0.618669	0.685351	0.726278	0.808876	0.840852
385.5	0.0514003	0.144497	0.250843	0.3312	0.410262	0.485792	0.537377	0.621807	0.68922	0.73198	0.81443	0.844105
385	0.0547213	0.147677	0.253758	0.334404	0.414265	0.489494	0.541913	0.626911	0.693996	0.73582	0.818339	0.848004
384.5	0.0579628	0.150834	0.257519	0.338604	0.418514	0.493764	0.546325	0.630422	0.698902	0.742424	0.822819	0.851399
384	0.0608849	0.153718	0.259523	0.342198	0.423097	0.497223	0.551043	0.63486	0.703464	0.746915	0.828851	0.856474
383.5	0.0629503	0.156269	0.262292	0.345854	0.425274	0.501082	0.554228	0.638711	0.707122	0.751477	0.832439	0.860037
383	0.0649285	0.159833	0.266117	0.349955	0.429856	0.505435	0.559208	0.643139	0.711411	0.756234	0.83698	0.864047
382.5	0.0677975	0.162997	0.268926	0.353691	0.43382	0.509131	0.563551	0.647641	0.716447	0.761469	0.841721	0.868886
382	0.0702247	0.167449	0.273113	0.3573	0.437889	0.513123	0.568349	0.654194	0.723285	0.767743	0.847934	0.873728
381.5	0.0743039	0.171855	0.276966	0.362368	0.444245	0.519676	0.57369	0.660899	0.728973	0.774109	0.854658	0.879959
381	0.0776981	0.175081	0.282055	0.366265	0.448479	0.524432	0.578368	0.666496	0.734535	0.78087	0.861782	0.886095
380.5	0.0809999	0.178891	0.28663	0.370802	0.453773	0.530439	0.584429	0.673243	0.741458	0.788181	0.869031	0.892672
380	0.0845854	0.183016	0.291357	0.376234	0.460308	0.537688	0.590396	0.679568	0.74871	0.794232	0.877473	0.899454
379.5	0.0894951	0.18806	0.296675	0.381306	0.466669	0.544688	0.597873	0.687685	0.758219	0.800615	0.885208	0.907246
379	0.0939252	0.192912	0.301826	0.387664	0.47426	0.552327	0.605711	0.695919	0.767432	0.810183	0.894619	0.914504
378.5	0.0971263	0.197619	0.305923	0.393813	0.48016	0.559069	0.611352	0.702771	0.776211	0.817296	0.904176	0.923336
378	0.102228	0.203215	0.310722	0.400683	0.486956	0.566374	0.619566	0.711784	0.785561	0.827491	0.913964	0.931239
377.5	0.106436	0.207826	0.315277	0.406839	0.493516	0.573133	0.626555	0.719634	0.794278	0.835684	0.922714	0.940463
377	0.109904	0.212228	0.320776	0.413237	0.500173	0.58059	0.633268	0.726498	0.803519	0.845377	0.933127	0.949932
376.5	0.113138	0.217234	0.325425	0.417412	0.506187	0.587529	0.640748	0.733853	0.810893	0.852431	0.942279	0.959321
376	0.116494	0.221476	0.329503	0.423037	0.511769	0.594661	0.649515	0.741228	0.817816	0.861525	0.952097	0.966634
375.5	0.120629	0.226207	0.33524	0.430432	0.51899	0.602137	0.658437	0.749195	0.828237	0.870225	0.962973	0.975237
375	0.124149	0.231472	0.340137	0.435826	0.526874	0.609816	0.666177	0.757733	0.83727	0.877369	0.975377	0.98276
374.5	0.12724	0.236875	0.345439	0.441301	0.534139	0.617171	0.674674	0.765719	0.846185	0.886225	0.984378	0.99148
374	0.131682	0.242372	0.35069	0.447803	0.541374	0.626785	0.683535	0.773946	0.856366	0.895137	0.995267	1.00156
373.5	0.135778	0.246421	0.357222	0.454135	0.548302	0.635324	0.691251	0.782735	0.864293	0.903548	1.00463	1.01318
373	0.141194	0.251724	0.363504	0.462305	0.557698	0.644018	0.701648	0.791502	0.87454	0.914838	1.0177	1.02383
372.5	0.144517	0.256469	0.369592	0.468422	0.5646	0.652181	0.708484	0.800431	0.883903	0.922625	1.0272	1.03391
372	0.148288	0.261107	0.375374	0.476439	0.573599	0.661018	0.71662	0.810519	0.894349	0.932918	1.03947	1.04386
371.5	0.152029	0.265615	0.381885	0.483405	0.583083	0.669992	0.725229	0.821025	0.904921	0.944661	1.052	1.05314
371	0.155842	0.271169	0.387952	0.490654	0.590468	0.676279	0.733868	0.832025	0.914613	0.956609	1.0614	1.06443
370.5	0.160774	0.277368	0.394411	0.497743	0.598755	0.685617	0.741827	0.840943	0.924353	0.968067	1.07232	1.07483
370	0.15722	0.268091	0.315622	0.403519	0.509615	0.590835	0.655141	0.757622	0.833641	0.880033	0.978585	0.970407
369.5	0.16192	0.272791	0.320459	0.408453	0.51243	0.595296	0.660669	0.764122	0.839205	0.88527	0.984862	0.977058
369	0.16944	0.280821	0.325666	0.414427	0.519439	0.602262	0.666183	0.772034	0.846472	0.89318	0.993636	0.984322
368.5	0.175495	0.284895	0.328773	0.417555	0.525375	0.607147	0.672271	0.776982	0.85318	0.898692	1.00324	0.991743
368	0.181176	0.292791	0.333961	0.421972	0.529447	0.614741	0.67833	0.782623	0.86065	0.905469	1.01201	0.996757
367.5	0.186495	0.298739	0.337284	0.426265	0.534818	0.618994	0.683311	0.788831	0.868227	0.911037	1.01752	1.00241
367	0.190044	0.305409	0.339362	0.429752	0.53883	0.622595	0.687166	0.795721	0.870761	0.916049	1.01896	1.00615
366.5	0.196519	0.312049	0.345046	0.433427	0.545603	0.626304	0.693443	0.799276	0.876067	0.923614	1.02132	1.01126
366	0.201516	0.319699	0.350601	0.439975	0.551793	0.631887	0.701281	0.805457	0.885559	0.936471	1.0318	1.0193
365.5	0.206919	0.327777	0.35693	0.447141	0.559931	0.639518	0.709937	0.811413	0.895037	0.943746	1.03973	1.03137
365	0.212789	0.335583	0.363782	0.454475	0.568607	0.649382	0.718438	0.821252	0.907101	0.953438	1.05112	1.04051
364.5	0.218807	0.342594	0.372929	0.463864	0.579017	0.659485	0.729622	0.833637	0.916757	0.966621	1.05975	1.05507
364	0.22326	0.348925	0.383126	0.473061	0.589691	0.670701	0.740042	0.847659	0.928094	0.981104	1.0715	1.06682
363.5	0.228664	0.357727	0.394435	0.486675	0.603209	0.682672	0.753354	0.862336	0.941484	0.99373	1.08351	1.07553
363	0.23598	0.363717	0.408049	0.501226	0.616338	0.697207	0.766392	0.875329	0.956669	1.00357	1.09465	1.08701
362.5	0.240582	0.36968	0.422971	0.515642	0.631086	0.712128	0.779668	0.892271	0.971038	1.02173	1.11043	1.09766
362	0.246226	0.375831	0.443021	0.531469	0.648669	0.731352	0.797185	0.908424	0.989772	1.03656	1.12797	1.11101
361.5	0.252106	0.382317	0.466132	0.553395	0.668067	0.75244	0.815265	0.929711	1.01425	1.05409	1.14217	1.1293
361	0.257436	0.387611	0.484092	0.576163	0.693043	0.773333	0.832961	0.949497	1.03725	1.07087	1.15306	1.14495
360.5	0.263111	0.392953	0.501105	0.59758	0.715057	0.796573	0.858331	0.97237	1.05884	1.09715	1.17393	1.16493
360	0.267711	0.398518	0.515277	0.617898	0.732781	0.816142	0.883345	0.994028	1.08205	1.11916	1.20112	1.18594
359.5	0.272402	0.403397	0.525502	0.632835	0.747949	0.833619	0.89819	1.01459	1.09807	1.14269	1.22501	1.20894
359	0.278449	0.40849	0.53374	0.643634	0.760915	0.846337	0.915227	1.03006	1.11042	1.15777	1.24057	1.22903
358.5	0.284196	0.413394	0.540787	0.653884	0.768561	0.85604	0.926837	1.04401	1.12135	1.18058	1.25884	1.23918
358	0.289284	0.417381	0.54737	0.661772	0.772559	0.860464	0.932744	1.05488	1.12682	1.19187	1.2703	1.24894
357.5	0.295373	0.422665	0.553616	0.668344	0.778489	0.863931	0.935956	1.05926	1.13295	1.19376	1.27495	1.24839
357	0.300025	0.426605	0.558666	0.671985	0.782368	0.866967	0.94012	1.0596	1.13445	1.19865	1.27746	1.24864
356.5	0.30402	0.430097	0.56142	0.674164	0.784876	0.869079	0.941401	1.05633	1.13515	1.19838	1.2763	1.24981
356	0.308527	0.435476	0.566357	0.677778	0.786764	0.870796	0.944566	1.05578	1.13351	1.19774	1.27574	1.24861
355.5	0.313701	0.438677	0.568453	0.679927	0.7877	0.871197	0.946011	1.05631	1.13344	1.1956	1.27064	1.24671
355	0.31812	0.444415	0.570361	0.682709	0.790457	0.871247	0.946357	1.05438	1.13112	1.19111	1.26891	1.24856
354.5	0.324193	0.448995	0.573055	0.684084	0.791817	0.8731	0.946663	1.05341	1.12934	1.1886	1.2657	1.24434
354	0.329573	0.452183	0.574808	0.685333	0.794388	0.874429	0.948074	1.05221	1.12836	1.18494	1.26121	1.24144
353.5	0.334783	0.456539	0.578301	0.687406	0.796055	0.873567	0.948222	1.05004	1.12504	1.18297	1.25703	1.23703
353	0.33868	0.459971	0.580076	0.687464	0.79669	0.870545	0.946312	1.04738	1.12239	1.17835	1.25317	1.23557
352.5	0.342783	0.46357	0.581236	0.688231	0.797177	0.86971	0.944594	1.04387	1.11793	1.1755	1.24815	1.2282
352	0.346608	0.466437	0.582308	0.689414	0.797561	0.868436	0.942176	1.04208	1.11345	1.16868	1.24303	1.22244
351.5	0.350822	0.470154	0.584957	0.690173	0.798258	0.867023	0.939153	1.04	1.10981	1.16558	1.2378	1.21792
351	0.355896	0.474233	0.588776	0.691333	0.798209	0.866232	0.935108	1.037	1.10682	1.15841	1.23381	1.21324
350.5	0.359732	0.477887	0.590843	0.692447	0.796593	0.866348	0.932077	1.03397	1.10137	1.15223	1.23104	1.20709
350	0.366882	0.481235	0.593558	0.694121	0.793279	0.867503	0.927741	1.02642	1.09865	1.14418	1.24186	1.18929
349.5	0.370204	0.484038	0.594502	0.693446	0.791873	0.866523	0.923375	1.0228	1.09203	1.13724	1.23295	1.18388
349	0.375477	0.486661	0.596902	0.693905	0.790246	0.864708	0.919808	1.01837	1.08547	1.13199	1.22646	1.17588
348.5	0.378706	0.488476	0.596457	0.692447	0.787808	0.861363	0.915583	1.01242	1.0783	1.12332	1.21685	1.17089
348	0.382371	0.490178	0.597203	0.691335	0.785374	0.856732	0.910076	1.00694	1.07121	1.1148	1.20821	1.16272
347.5	0.385942	0.491463	0.597606	0.690329	0.782401	0.853656	0.905514	1.00081	1.06402	1.10779	1.1992	1.15495
347	0.389023	0.493476	0.597376	0.689138	0.778965	0.849613	0.901192	0.993659	1.05639	1.1001	1.19057	1.14726
346.5	0.392311	0.494657	0.597305	0.686046	0.776036	0.844606	0.897385	0.985926	1.04705	1.09135	1.17996	1.14205
346	0.394917	0.496171	0.597675	0.685118	0.772695	0.840006	0.892315	0.981021	1.03734	1.08247	1.1701	1.13352
345.5	0.397378	0.497398	0.597641	0.683294	0.768913	0.835468	0.886945	0.973944	1.02984	1.07418	1.15875	1.12337
345	0.400606	0.499477	0.597624	0.681081	0.766098	0.831352	0.881332	0.966528	1.02221	1.06457	1.14804	1.11476
344.5	0.40273	0.500796	0.596506	0.679061	0.762164	0.825375	0.874724	0.959081	1.01341	1.05585	1.13758	1.10527
344	0.404285	0.500915	0.595271	0.676877	0.758316	0.819346	0.868156	0.950669	1.0044	1.04642	1.12581	1.09566
343.5	0.406385	0.501413	0.594272	0.6745	0.754271	0.815265	0.860976	0.943272	0.995729	1.03602	1.11345	1.08751
343	0.407741	0.501514	0.593051	0.67167	0.750002	0.808773	0.854081	0.935481	0.987533	1.0272	1.10081	1.07669
342.5	0.410496	0.501979	0.592004	0.669087	0.745169	0.803396	0.848085	0.927457	0.97842	1.01746	1.08945	1.06674
342	0.412095	0.502637	0.590501	0.666338	0.740851	0.798592	0.841713	0.920383	0.968575	1.00824	1.07831	1.05681
341.5	0.413893	0.50257	0.589102	0.662881	0.737117	0.792635	0.834406	0.911821	0.958851	0.997941	1.06839	1.04696
341	0.415169	0.502425	0.587644	0.659697	0.732905	0.787486	0.827844	0.902735	0.948049	0.987244	1.05745	1.03627
340.5	0.416643	0.502334	0.586322	0.656759	0.727848	0.782163	0.822228	0.894633	0.93937	0.977147	1.04693	1.0258
340	0.417591	0.501763	0.585064	0.654184	0.723051	0.775382	0.815867	0.886383	0.929584	0.966856	1.03616	1.01565
339.5	0.418633	0.500557	0.582535	0.650303	0.717209	0.769888	0.808754	0.877789	0.919933	0.956463	1.0262	1.00587
339	0.419986	0.500361	0.580696	0.646749	0.712708	0.764465	0.802091	0.87072	0.909938	0.946545	1.01468	0.994626
338.5	0.421443	0.499566	0.578102	0.642874	0.707134	0.758031	0.794329	0.862672	0.900224	0.935915	1.00296	0.984253
338	0.421781	0.499169	0.574414	0.63869	0.701411	0.752249	0.786899	0.853864	0.890768	0.92468	0.99184	0.97419
337.5	0.422421	0.49796	0.572103	0.63558	0.695838	0.745973	0.779325	0.84516	0.881464	0.914352	0.978779	0.963913
337	0.422567	0.496876	0.568838	0.63173	0.690154	0.739403	0.770968	0.83681	0.870944	0.903491	0.96755	0.951958
336.5	0.423433	0.496395	0.566355	0.628554	0.684682	0.732597	0.764191	0.827916	0.86191	0.893222	0.956698	0.940585
336	0.424496	0.494713	0.564311	0.624848	0.68022	0.72617	0.757395	0.819942	0.852947	0.88272	0.944979	0.930355
335.5	0.425173	0.493806	0.562246	0.620164	0.674792	0.718832	0.750311	0.812519	0.844215	0.872387	0.933571	0.92034
335	0.425661	0.493024	0.5595	0.615841	0.669393	0.711297	0.743511	0.805124	0.834235	0.861891	0.921596	0.910412
334.5	0.426421	0.492411	0.556782	0.612693	0.664748	0.705923	0.736969	0.797037	0.825643	0.851544	0.911112	0.899589
334	0.42635	0.491354	0.553592	0.608601	0.659027	0.699107	0.729068	0.788746	0.816167	0.842514	0.8992	0.888966
333.5	0.42686	0.489775	0.551106	0.604923	0.653788	0.692348	0.722405	0.780371	0.806147	0.834043	0.887929	0.879159
333	0.425799	0.487588	0.547302	0.600531	0.648469	0.684995	0.715031	0.770753	0.79543	0.822131	0.875515	0.869035
332.5	0.425342	0.485362	0.544587	0.596751	0.643122	0.678691	0.706973	0.762223	0.786208	0.812868	0.865021	0.858205
332	0.425262	0.484183	0.541921	0.592147	0.63777	0.671959	0.699528	0.754236	0.77701	0.804145	0.854507	0.847934
331.5	0.425524	0.483176	0.538886	0.588172	0.632745	0.665092	0.692598	0.746092	0.76845	0.795086	0.844151	0.836981
331	0.4255	0.481418	0.536417	0.583814	0.627701	0.65905	0.686264	0.738784	0.759576	0.785597	0.833616	0.827204
330.5	0.424635	0.479882	0.53322	0.580296	0.62159	0.652751	0.678683	0.731012	0.75025	0.776264	0.823621	0.816687
330	0.424685	0.478121	0.530311	0.575042	0.616693	0.646963	0.67208	0.722209	0.742696	0.767047	0.8136	0.806619
329.5	0.424504	0.476704	0.527217	0.570486	0.611836	0.640851	0.664715	0.713884	0.733792	0.75795	0.803487	0.797197
329	0.424007	0.47467	0.52401	0.566075	0.606748	0.634397	0.657457	0.705574	0.72479	0.749196	0.792931	0.787021
328.5	0.424276	0.473359	0.521096	0.561909	0.602828	0.62875	0.650543	0.697895	0.717023	0.740069	0.784101	0.777953
328	0.424274	0.471452	0.518922	0.557616	0.597452	0.623099	0.643668	0.690991	0.709263	0.730361	0.775086	0.768651
327.5	0.424611	0.470228	0.516205	0.553583	0.592648	0.617109	0.637278	0.683619	0.700471	0.72213	0.764854	0.759494
327	0.424179	0.468861	0.513149	0.549284	0.587471	0.61175	0.630394	0.676294	0.691732	0.712293	0.755607	0.750358
326.5	0.423761	0.467731	0.51117	0.545401	0.583567	0.606159	0.624619	0.669352	0.683429	0.704234	0.746676	0.742563
326	0.424047	0.465984	0.508389	0.541682	0.578407	0.60058	0.618814	0.661797	0.676443	0.695774	0.737063	0.734143
325.5	0.424341	0.465593	0.507015	0.538188	0.573369	0.595029	0.613295	0.654792	0.669498	0.68847	0.728101	0.725453
325	0.425591	0.464819	0.505254	0.535299	0.569304	0.590278	0.608186	0.648816	0.662616	0.68125	0.719305	0.717155
324.5	0.425822	0.463482	0.503112	0.531333	0.565075	0.584958	0.602379	0.641689	0.65521	0.67309	0.710399	0.708476
324	0.426342	0.463116	0.501206	0.527716	0.56095	0.580662	0.59633	0.635218	0.648005	0.665831	0.70186	0.700587
323.5	0.426715	0.46313	0.499359	0.525605	0.557267	0.575719	0.590951	0.628744	0.641288	0.658232	0.692928	0.692915
323	0.427622	0.462914	0.497534	0.523242	0.553523	0.570748	0.585349	0.622267	0.634835	0.651812	0.684762	0.68474
322.5	0.428802	0.462494	0.496536	0.521406	0.550162	0.566746	0.580091	0.615956	0.628474	0.644847	0.677359	0.676593
322	0.43022	0.461857	0.495557	0.519275	0.546687	0.562042	0.575053	0.61004	0.621388	0.638253	0.668984	0.668956
321.5	0.431746	0.462624	0.49484	0.517212	0.54389	0.558761	0.571169	0.604759	0.615709	0.631523	0.662935	0.661451
321	0.433301	0.463065	0.494836	0.516013	0.541136	0.55489	0.567175	0.599802	0.610346	0.625989	0.655388	0.655132
320.5	0.435003	0.463149	0.49439	0.513691	0.538521	0.551367	0.562149	0.595007	0.603951	0.619228	0.648104	0.648199
320	0.436277	0.464245	0.493007	0.511412	0.535633	0.547743	0.557476	0.589801	0.598019	0.613277	0.641498	0.641093
319.5	0.438451	0.465041	0.491983	0.510476	0.533229	0.544855	0.552436	0.584577	0.592184	0.607097	0.634476	0.634096
319	0.441104	0.466291	0.492179	0.509597	0.531108	0.542475	0.549001	0.579617	0.587701	0.601757	0.628872	0.627775
318.5	0.443252	0.467305	0.492456	0.508307	0.52833	0.538823	0.545181	0.57468	0.58187	0.596315	0.622124	0.621479
318	0.446634	0.469149	0.492857	0.507278	0.526269	0.536514	0.541828	0.569712	0.577298	0.590723	0.616114	0.615093
317.5	0.450305	0.472128	0.493734	0.506999	0.524675	0.53429	0.538709	0.566347	0.573106	0.585525	0.610266	0.609426
317	0.454618	0.47521	0.494937	0.506656	0.523052	0.532805	0.536109	0.56215	0.56907	0.58067	0.60476	0.603998
316.5	0.459504	0.478536	0.497053	0.507297	0.522503	0.53107	0.533971	0.559217	0.565172	0.576115	0.59975	0.59898
316	0.463778	0.481242	0.498804	0.508057	0.522242	0.530261	0.53194	0.555615	0.561605	0.571639	0.594878	0.593235
315.5	0.468012	0.484411	0.500737	0.508512	0.521782	0.528671	0.52897	0.552451	0.55765	0.566786	0.589289	0.587461
315	0.473179	0.488219	0.502707	0.50921	0.52198	0.527149	0.52664	0.549533	0.554092	0.562214	0.584553	0.582129
314.5	0.479305	0.492375	0.506055	0.510889	0.523066	0.52625	0.52559	0.547683	0.551589	0.558629	0.580518	0.577117
314	0.485416	0.496994	0.509088	0.513108	0.522621	0.524992	0.523433	0.545313	0.548146	0.554278	0.575785	0.572158
313.5	0.491754	0.501948	0.512598	0.515581	0.523374	0.524304	0.522606	0.543721	0.545215	0.550846	0.571453	0.566922
313	0.498744	0.507018	0.516175	0.518034	0.524059	0.524189	0.522223	0.542242	0.542485	0.54769	0.567426	0.562615
312.5	0.505885	0.51246	0.520428	0.520284	0.524362	0.524392	0.522165	0.540364	0.539898	0.544587	0.563195	0.558449
312	0.513125	0.518334	0.524377	0.522589	0.526252	0.524856	0.522029	0.538426	0.537715	0.542295	0.558991	0.554487
311.5	0.519702	0.52391	0.52868	0.525564	0.527418	0.524793	0.521491	0.536641	0.535403	0.539272	0.555357	0.550137
311	0.528268	0.530462	0.5343	0.529967	0.529666	0.525863	0.522499	0.535957	0.534265	0.537876	0.552812	0.546616
310.5	0.536904	0.535938	0.538716	0.533672	0.530779	0.526918	0.522119	0.534564	0.532507	0.535317	0.549651	0.54237
310	0.545727	0.542827	0.544687	0.53725	0.53369	0.528317	0.52195	0.534247	0.530378	0.53327	0.547628	0.539301
309.5	0.554183	0.549421	0.549416	0.541658	0.536766	0.529988	0.522254	0.534137	0.529173	0.531358	0.545133	0.536216
309	0.561902	0.55654	0.555006	0.545545	0.538634	0.531011	0.522712	0.533125	0.527712	0.53016	0.542388	0.533376
308.5	0.571757	0.564145	0.561253	0.550313	0.541879	0.532829	0.523328	0.533003	0.526354	0.529204	0.540182	0.530683
308	0.581818	0.571879	0.566879	0.554401	0.544901	0.534802	0.524243	0.532497	0.525902	0.52797	0.537767	0.52777
307.5	0.592081	0.579126	0.572951	0.558052	0.547487	0.536617	0.525273	0.532441	0.525025	0.526326	0.535483	0.523753
307	0.60141	0.587002	0.579726	0.56299	0.550475	0.538917	0.526723	0.532309	0.523958	0.524707	0.533426	0.520867
306.5	0.611304	0.595675	0.585967	0.567847	0.554519	0.541211	0.528547	0.533483	0.523558	0.524185	0.530864	0.518857
306	0.621145	0.6041	0.59265	0.572966	0.558272	0.543638	0.530638	0.533939	0.523758	0.522956	0.529279	0.516493
305.5	0.631234	0.61224	0.598617	0.577862	0.561622	0.545742	0.531974	0.534022	0.523156	0.522384	0.527542	0.514255
305	0.641956	0.619936	0.605107	0.582907	0.565305	0.548432	0.533451	0.534238	0.523736	0.521498	0.526409	0.511689
304.5	0.653008	0.627952	0.611665	0.588179	0.568311	0.551219	0.534992	0.534508	0.523369	0.520932	0.52462	0.509597
304	0.664196	0.63666	0.619308	0.59412	0.572126	0.554515	0.537067	0.535394	0.523276	0.520407	0.522582	0.508205
303.5	0.67445	0.644825	0.626422	0.599411	0.57632	0.557011	0.539483	0.536015	0.524003	0.519799	0.521022	0.506173
303	0.686013	0.653933	0.633804	0.605048	0.580347	0.560188	0.54195	0.537684	0.524207	0.519515	0.520014	0.504908
302.5	0.697263	0.661897	0.640901	0.610011	0.585102	0.563681	0.543505	0.538648	0.524752	0.518903	0.518816	0.503156
302	0.708431	0.670335	0.647626	0.61597	0.589571	0.566298	0.545842	0.540249	0.525012	0.518329	0.517913	0.501461
301.5	0.719287	0.678756	0.655119	0.621048	0.594357	0.569464	0.548646	0.540897	0.525614	0.517836	0.51754	0.500117
301	0.730302	0.687471	0.66307	0.627852	0.599254	0.573071	0.552042	0.542837	0.526929	0.519059	0.517842	0.498782
300.5	0.740012	0.696589	0.670076	0.632747	0.602717	0.57569	0.554419	0.544041	0.527029	0.51906	0.51687	0.497382
300	0.750048	0.705438	0.676592	0.638012	0.606126	0.578621	0.557007	0.544966	0.526668	0.518914	0.515622	0.495789
299.5	0.76105	0.713962	0.684296	0.644157	0.610983	0.582302	0.559827	0.547286	0.527454	0.520039	0.515775	0.49572
299	0.771002	0.722451	0.691846	0.650836	0.615682	0.585819	0.562684	0.548711	0.529059	0.520873	0.515233	0.494887
298.5	0.782202	0.73151	0.698799	0.655838	0.619946	0.58954	0.565794	0.549982	0.530611	0.52196	0.514902	0.494507
298	0.792171	0.739964	0.705981	0.66176	0.625427	0.593744	0.569086	0.551937	0.53153	0.523301	0.514906	0.494651
297.5	0.802593	0.748327	0.712036	0.667118	0.629641	0.597581	0.57179	0.553448	0.532745	0.524724	0.515733	0.495028
297	0.812244	0.75648	0.71924	0.672642	0.63349	0.60118	0.574552	0.555074	0.534913	0.525546	0.516721	0.49508
296.5	0.822025	0.764347	0.726912	0.679207	0.6381	0.605221	0.577938	0.557812	0.536798	0.527041	0.517902	0.495693
296	0.831387	0.77199	0.733632	0.685361	0.64229	0.609179	0.581291	0.559816	0.538378	0.529289	0.518883	0.496114
295.5	0.841116	0.779972	0.739946	0.690548	0.646788	0.612814	0.584185	0.562116	0.540255	0.53082	0.520535	0.496348
295	0.851078	0.787104	0.746408	0.69557	0.651137	0.616735	0.587035	0.564229	0.542122	0.532139	0.52192	0.4967
294.5	0.858991	0.796021	0.752796	0.700746	0.655963	0.62033	0.589954	0.566647	0.544185	0.534056	0.52271	0.49723
294	0.866218	0.803322	0.758156	0.706602	0.659926	0.623274	0.5927	0.568413	0.546275	0.535142	0.523686	0.497654
293.5	0.874398	0.810791	0.763569	0.711596	0.663378	0.627139	0.595936	0.571011	0.548438	0.536674	0.524711	0.498233
293	0.883839	0.818419	0.769434	0.716708	0.668063	0.63064	0.599726	0.574209	0.551062	0.538169	0.526842	0.499823
292.5	0.891533	0.826367	0.774512	0.722094	0.6725	0.633332	0.602652	0.577537	0.553591	0.539911	0.528122	0.500685
292	0.898891	0.832048	0.780455	0.727496	0.676382	0.637199	0.606541	0.580787	0.555193	0.541557	0.531054	0.501842
291.5	0.906828	0.839458	0.786635	0.733193	0.681559	0.641834	0.610531	0.584547	0.558169	0.544823	0.533818	0.50438
291	0.91469	0.84582	0.792603	0.738081	0.686561	0.646355	0.614437	0.588333	0.560569	0.547842	0.536216	0.506743
290.5	0.923095	0.852573	0.798314	0.742688	0.691273	0.650369	0.61876	0.591167	0.563688	0.55036	0.53934	0.509687
290	0.930631	0.859341	0.803916	0.747902	0.69616	0.65455	0.622306	0.595166	0.567129	0.553852	0.542696	0.512194
289.5	0.939497	0.866432	0.810748	0.753548	0.701496	0.658617	0.627146	0.599048	0.570537	0.556793	0.545693	0.515602
289	0.947313	0.874067	0.816951	0.758607	0.707006	0.663709	0.632093	0.602967	0.573959	0.559532	0.549244	0.518657
288.5	0.954739	0.881214	0.823477	0.764704	0.71229	0.668378	0.637071	0.607152	0.57854	0.564019	0.553926	0.522576
288	0.962068	0.887392	0.829543	0.76972	0.717217	0.673109	0.641802	0.611555	0.582615	0.568309	0.558237	0.526011
287.5	0.970001	0.894982	0.836135	0.775745	0.722464	0.678899	0.64701	0.617112	0.586322	0.573261	0.563307	0.530553
287	0.975861	0.901353	0.842329	0.782022	0.728513	0.68348	0.651621	0.621793	0.590462	0.577777	0.567784	0.534285
286.5	0.982506	0.908848	0.847966	0.78819	0.734339	0.689087	0.657185	0.627236	0.595345	0.582881	0.572803	0.538847
286	0.989291	0.91584	0.85585	0.794572	0.740521	0.694788	0.663109	0.632941	0.601268	0.589203	0.579026	0.543857
285.5	0.995119	0.922953	0.862289	0.800889	0.746116	0.700011	0.668327	0.638463	0.607006	0.594649	0.584498	0.548525
285	1.00257	0.929751	0.868581	0.807067	0.752154	0.705623	0.673612	0.644505	0.612782	0.599681	0.589956	0.553529
284.5	1.01036	0.936813	0.87673	0.814331	0.759673	0.712354	0.68016	0.6508	0.619729	0.606378	0.59679	0.559118
284	1.01976	0.945202	0.88453	0.821846	0.767307	0.719196	0.687108	0.658364	0.627403	0.613681	0.604759	0.566576
283.5	1.02866	0.952895	0.892316	0.828892	0.774474	0.726135	0.694275	0.665267	0.634908	0.620295	0.611699	0.57328
283	1.03699	0.961168	0.899509	0.835927	0.781207	0.733122	0.700985	0.673035	0.640963	0.62796	0.62033	0.580234
282.5	1.04553	0.968317	0.907532	0.844473	0.789134	0.740733	0.707065	0.680738	0.647479	0.634743	0.628419	0.586443
282	1.05342	0.976412	0.916061	0.852095	0.796814	0.748226	0.715344	0.688854	0.655771	0.642603	0.636664	0.592928
281.5	1.06262	0.98386	0.925866	0.860094	0.804704	0.756181	0.723986	0.697412	0.663873	0.650174	0.644267	0.600669
281	1.07256	0.99298	0.93495	0.869417	0.813899	0.765266	0.732175	0.706211	0.672139	0.658943	0.652956	0.608575
280.5	1.08157	1.00202	0.943385	0.87768	0.822437	0.773205	0.739729	0.714861	0.680554	0.667918	0.661881	0.615899
280	1.09313	1.01313	0.953401	0.887686	0.832327	0.782402	0.7491	0.724869	0.690106	0.676863	0.671682	0.624593
279.5	1.1042	1.02462	0.964483	0.897815	0.842756	0.791942	0.759275	0.735077	0.700682	0.68685	0.681546	0.634128
279	1.11531	1.03545	0.974509	0.908197	0.853544	0.801934	0.769097	0.744982	0.710501	0.697507	0.691594	0.64389
278.5	1.12723	1.04567	0.985235	0.918637	0.864642	0.811686	0.780224	0.756369	0.721699	0.708368	0.7034	0.653837
278	1.14055	1.05752	0.996974	0.930558	0.876271	0.823658	0.791994	0.768582	0.733282	0.721084	0.714876	0.66467
277.5	1.15251	1.07018	1.00934	0.942005	0.889103	0.835187	0.803934	0.779687	0.744396	0.733059	0.726572	0.675329
277	1.16461	1.0823	1.02228	0.954386	0.901712	0.847681	0.814608	0.791316	0.756513	0.74476	0.738888	0.686266
276.5	1.17728	1.09444	1.03583	0.967087	0.913746	0.860649	0.827192	0.803488	0.769632	0.756635	0.752127	0.697643
276	1.19172	1.10892	1.04931	0.979362	0.927222	0.872952	0.839714	0.816639	0.783413	0.770341	0.764793	0.709564
275.5	1.20412	1.12314	1.0631	0.993005	0.940859	0.885815	0.852339	0.829471	0.796773	0.783198	0.778667	0.722145
275	1.21833	1.13751	1.07599	1.00627	0.955066	0.898088	0.865188	0.842156	0.812167	0.796187	0.792672	0.735104
274.5	1.23215	1.15275	1.09042	1.02031	0.968942	0.91166	0.878253	0.856355	0.826263	0.810388	0.807235	0.746861
274	1.24884	1.16808	1.10608	1.03546	0.984088	0.926085	0.893001	0.870627	0.840493	0.825353	0.823167	0.7611
273.5	1.26399	1.18392	1.1212	1.04966	0.998596	0.94107	0.906986	0.885747	0.855933	0.841167	0.838615	0.773746
273	1.28047	1.19966	1.13733	1.06563	1.01343	0.956692	0.92193	0.901547	0.871326	0.857469	0.854805	0.787728
272.5	1.2967	1.21668	1.1527	1.08082	1.03042	0.971771	0.937546	0.916705	0.886344	0.872738	0.87018	0.800298
272	1.31407	1.2332	1.16875	1.09745	1.04714	0.98774	0.953195	0.932851	0.902411	0.887578	0.887651	0.814525
271.5	1.33009	1.24979	1.18476	1.11266	1.06341	1.00218	0.968617	0.948165	0.917779	0.903385	0.903866	0.828267
271	1.34759	1.26634	1.20113	1.12765	1.08015	1.01986	0.985313	0.96461	0.934667	0.919935	0.920138	0.84262
270.5	1.36611	1.28347	1.2185	1.14533	1.09581	1.03593	1.00294	0.980662	0.951878	0.937226	0.937065	0.857458
270	1.38242	1.30099	1.23499	1.16154	1.11294	1.05422	1.01979	0.997814	0.968628	0.953645	0.953095	0.872204
269.5	1.40154	1.31725	1.25125	1.17869	1.12966	1.07169	1.03593	1.01425	0.984964	0.970855	0.970346	0.886599
269	1.42032	1.33311	1.26798	1.19429	1.14705	1.08799	1.05168	1.03192	1.00181	0.987772	0.987806	0.901748
268.5	1.43823	1.34798	1.28213	1.21117	1.16365	1.10459	1.06797	1.05012	1.01841	1.00378	1.00497	0.916002
268	1.45454	1.36564	1.29817	1.22722	1.1795	1.12124	1.08446	1.0666	1.03527	1.0207	1.02134	0.930234
267.5	1.46747	1.383	1.31417	1.24297	1.19425	1.13747	1.09996	1.08189	1.05119	1.03699	1.03878	0.945058
267	1.48331	1.3976	1.33209	1.2588	1.21061	1.15389	1.11529	1.09756	1.06829	1.05345	1.05549	0.959695
266.5	1.4992	1.41319	1.34633	1.27418	1.22687	1.1683	1.13207	1.1137	1.08517	1.07001	1.07274	0.975475
266	1.51355	1.42779	1.36122	1.28933	1.24123	1.18255	1.14628	1.12994	1.10134	1.0869	1.08898	0.989476
265.5	1.52727	1.44481	1.37573	1.30379	1.25678	1.19669	1.1608	1.14594	1.11849	1.10292	1.10594	1.00348
265	1.54039	1.45989	1.38988	1.31643	1.27094	1.20945	1.17516	1.16049	1.13389	1.11828	1.12172	1.01749
264.5	1.55444	1.47313	1.40122	1.33254	1.28619	1.22519	1.1915	1.17519	1.15053	1.13407	1.13748	1.03094
264	1.56347	1.48391	1.41416	1.34405	1.29791	1.2367	1.20309	1.18794	1.16387	1.14831	1.15475	1.04427
263.5	1.57393	1.4902	1.42313	1.35601	1.3091	1.25077	1.21486	1.20165	1.17574	1.16317	1.16979	1.05648
263	1.57836	1.50036	1.43386	1.36591	1.31874	1.26112	1.2263	1.21355	1.18937	1.1766	1.18413	1.06853
262.5	1.58405	1.50895	1.44219	1.37535	1.32904	1.2726	1.23592	1.22341	1.20159	1.18903	1.19704	1.07975
262	1.59001	1.51646	1.4491	1.38191	1.33675	1.28257	1.24518	1.23385	1.21348	1.20059	1.21101	1.08986
261.5	1.59642	1.52022	1.45688	1.38813	1.34337	1.29149	1.25519	1.24477	1.22561	1.2119	1.226	1.10084
261	1.59731	1.52582	1.45988	1.39566	1.34821	1.30006	1.26466	1.25326	1.23605	1.22315	1.23742	1.11055
260.5	1.59548	1.52805	1.46376	1.39934	1.35342	1.30692	1.27083	1.26109	1.24412	1.23363	1.24712	1.11948
260	1.59234	1.52981	1.46555	1.40288	1.35788	1.31222	1.2774	1.26838	1.25158	1.24215	1.2564	1.12778
259.5	1.59068	1.52765	1.46696	1.40227	1.36027	1.31475	1.28313	1.27383	1.25773	1.24959	1.26509	1.13513
259	1.58802	1.52638	1.46379	1.40314	1.36084	1.31803	1.28838	1.27916	1.26085	1.25645	1.27196	1.14195
258.5	1.58146	1.522	1.46161	1.40346	1.36114	1.32002	1.29242	1.28401	1.26653	1.26314	1.28045	1.14801
258	1.57225	1.51865	1.46037	1.40093	1.3616	1.32109	1.29468	1.28772	1.27265	1.26946	1.28608	1.15357
257.5	1.56364	1.51191	1.45593	1.40125	1.36107	1.322	1.29668	1.29113	1.27649	1.27209	1.29295	1.15908
257	1.55461	1.50577	1.45051	1.39578	1.35959	1.32044	1.29719	1.29394	1.28005	1.27541	1.29709	1.16426
256.5	1.54578	1.49828	1.4461	1.38931	1.35581	1.32071	1.29809	1.29642	1.2831	1.27801	1.3032	1.1705
256	1.53248	1.48895	1.43806	1.38422	1.35248	1.31976	1.29692	1.29728	1.28578	1.28279	1.30641	1.17526
255.5	1.52021	1.47683	1.43085	1.3772	1.349	1.3199	1.29748	1.29807	1.28887	1.28543	1.31234	1.18005
255	1.50679	1.46712	1.42278	1.3713	1.34365	1.31667	1.29539	1.29752	1.29061	1.28812	1.31542	1.18356
254.5	1.49279	1.45551	1.41519	1.36403	1.33941	1.31397	1.29469	1.29929	1.29257	1.29141	1.32028	1.18842
254	1.47893	1.44324	1.40556	1.35746	1.33296	1.30959	1.29176	1.29793	1.29464	1.29351	1.32495	1.19274
253.5	1.46679	1.43195	1.39827	1.35088	1.32801	1.30668	1.28992	1.29759	1.29631	1.29834	1.32997	1.19815
253	1.45173	1.42159	1.38748	1.34597	1.32376	1.30386	1.2879	1.29685	1.29684	1.30332	1.3344	1.20461
252.5	1.4381	1.40992	1.37803	1.3383	1.31904	1.30127	1.28787	1.29611	1.29815	1.308	1.34031	1.20975
252	1.42435	1.3974	1.36892	1.33081	1.31411	1.29785	1.28703	1.29771	1.30045	1.31254	1.34618	1.21536
251.5	1.40848	1.38583	1.35934	1.32426	1.31062	1.29604	1.28627	1.29934	1.30285	1.31785	1.35305	1.22066
251	1.39414	1.37335	1.35065	1.31751	1.30624	1.29447	1.28561	1.30078	1.30716	1.32147	1.36032	1.22673
250.5	1.37838	1.36201	1.34258	1.30908	1.30239	1.2937	1.2855	1.30282	1.3108	1.32794	1.36725	1.23313
250	1.36473	1.34803	1.33413	1.30414	1.29894	1.29194	1.28587	1.30497	1.31547	1.33335	1.37524	1.24031
249.5	1.35201	1.33421	1.32447	1.29763	1.29593	1.29147	1.28653	1.30736	1.31995	1.34045	1.38445	1.24813
249	1.33695	1.32023	1.31522	1.28975	1.29351	1.29122	1.28734	1.31266	1.32554	1.34858	1.39433	1.25764
248.5	1.3214	1.30882	1.30784	1.28278	1.29002	1.29031	1.2888	1.3172	1.33122	1.35577	1.40541	1.26689
248	1.30595	1.29633	1.30008	1.27895	1.28784	1.29143	1.29266	1.32394	1.33935	1.36517	1.41622	1.27692
247.5	1.29144	1.28528	1.29316	1.27451	1.28835	1.29375	1.29732	1.33002	1.34998	1.37383	1.4301	1.28887
247	1.27693	1.274	1.28388	1.27081	1.28842	1.29657	1.30129	1.33778	1.3581	1.38513	1.44387	1.29991
246.5	1.26243	1.26339	1.2764	1.26866	1.28866	1.2999	1.30675	1.34817	1.36699	1.39823	1.45832	1.31096
246	1.24664	1.25253	1.27124	1.26713	1.28954	1.30361	1.31496	1.35846	1.37901	1.41103	1.47441	1.32284
245.5	1.23289	1.24382	1.26534	1.2649	1.2912	1.3089	1.32108	1.36833	1.3895	1.42571	1.48909	1.33459
245	1.22022	1.23421	1.26108	1.26312	1.295	1.31377	1.33001	1.38109	1.40243	1.44102	1.5065	1.34838
244.5	1.20731	1.2275	1.25771	1.26354	1.29854	1.31996	1.3407	1.39366	1.41655	1.45809	1.52783	1.36386
244	1.19451	1.21914	1.25512	1.26473	1.30446	1.32859	1.35144	1.40729	1.43345	1.47676	1.54896	1.37862
243.5	1.182	1.21239	1.25293	1.2685	1.31197	1.3397	1.36525	1.42195	1.45178	1.49738	1.56835	1.39534
243	1.17072	1.20588	1.25301	1.27135	1.31989	1.35105	1.37813	1.44083	1.47294	1.51883	1.59464	1.41064
242.5	1.15969	1.19994	1.25285	1.27633	1.32844	1.3639	1.39302	1.45875	1.49248	1.54159	1.61944	1.42837
242	1.14884	1.19434	1.25296	1.28239	1.33782	1.37771	1.40815	1.47703	1.51405	1.56287	1.64387	1.44378
241.5	1.13826	1.19063	1.25563	1.2888	1.34899	1.39192	1.42544	1.49656	1.53881	1.59103	1.67068	1.46175
241	1.12692	1.1859	1.25771	1.29705	1.36122	1.40825	1.44371	1.51672	1.56242	1.61906	1.69856	1.47945
240.5	1.11578	1.18299	1.25973	1.30665	1.37442	1.42452	1.46267	1.54124	1.58895	1.64771	1.72767	1.49725
240	1.10636	1.18154	1.26527	1.3164	1.38971	1.44167	1.48454	1.56529	1.61693	1.67622	1.76297	1.51655
239.5	1.09601	1.181	1.27197	1.32932	1.40535	1.46094	1.50554	1.59095	1.64436	1.7095	1.79717	1.53436
239	1.08698	1.18101	1.27897	1.34296	1.42354	1.48162	1.53046	1.61944	1.67634	1.74193	1.83994	1.55534
238.5	1.07719	1.18098	1.28694	1.35476	1.44311	1.50245	1.55394	1.64427	1.70986	1.77382	1.88236	1.57215
238	1.06819	1.18261	1.29577	1.36853	1.46513	1.52643	1.58301	1.67653	1.74137	1.81229	1.92395	1.59031
237.5	1.05962	1.1838	1.30387	1.38333	1.48639	1.5509	1.6137	1.70848	1.77339	1.84467	1.96809	1.60868
237	1.05068	1.18618	1.31517	1.39842	1.50713	1.57621	1.64024	1.74068	1.8147	1.87893	2.01302	1.62363
236.5	1.04194	1.18862	1.32538	1.41567	1.53024	1.60181	1.66863	1.77875	1.85584	1.91715	2.06568	1.64177
236	1.03316	1.19238	1.33707	1.43464	1.55446	1.63191	1.69975	1.81451	1.8991	1.95634	2.1245	1.66009
235.5	1.02533	1.19565	1.34972	1.45372	1.5804	1.65977	1.73515	1.8532	1.94376	1.9979	2.17344	1.67547
235	1.01758	1.20035	1.36107	1.47334	1.60404	1.69221	1.77083	1.88955	1.98759	2.05235	2.22574	1.69031
234.5	1.00975	1.20555	1.37448	1.49706	1.63067	1.72451	1.80845	1.93286	2.03657	2.09913	2.29708	1.69874
234	1.00189	1.21138	1.38854	1.51649	1.65749	1.7551	1.84507	1.97131	2.08682	2.15448	2.36752	1.71501
233.5	0.993046	1.21624	1.40474	1.53697	1.68639	1.7902	1.89199	2.02553	2.1432	2.20144	2.43298	1.72371
233	0.985843	1.22395	1.42054	1.56427	1.71399	1.82597	1.93736	2.0651	2.20721	2.25804	2.5415	1.72662
232.5	0.978296	1.22885	1.43495	1.59101	1.74494	1.86196	1.98703	2.12602	2.27395	2.32891	2.65027	1.72948
232	0.972191	1.23765	1.44777	1.61644	1.77817	1.90738	2.04248	2.17919	2.3322	2.41864	2.78667	1.72729
231.5	0.965112	1.24476	1.46436	1.64454	1.81258	1.95347	2.10063	2.24551	2.39016	2.50838	2.95433	1.72565
231	0.957006	1.25166	1.4849	1.6771	1.84658	2.00623	2.16374	2.32953	2.50507	2.60675	3.15742	1.71964
230.5	0.94945	1.25787	1.50718	1.70497	1.88709	2.06	2.2413	2.39292	2.60497	2.709	3.84346	1.71625
230	0.942896	1.26449	1.52304	1.73471	1.93678	2.13174	2.32031	2.49031	2.70152	2.88332	7	1.70662
229.5	0.935329	1.27048	1.54032	1.76989	1.98738	2.19788	2.40544	2.61988	2.89747	3.07367	7	1.69347
229	0.927503	1.27853	1.56071	1.81194	2.03427	2.27918	2.49884	2.72537	3.03371	3.30552	7	1.67498
228.5	0.920109	1.28332	1.58023	1.85522	2.09629	2.37294	2.63336	2.89298	3.18939	4.08738	7	1.66188
228	0.912648	1.29011	1.60089	1.90226	2.15507	2.47256	2.76437	3.10859	3.83587	7	7	1.64879
227.5	0.904876	1.29735	1.62318	1.95061	2.20251	2.60588	2.94295	4.06304	7	7	7	1.62759
227	0.896104	1.30575	1.64461	2.01102	2.27888	2.8367	3.17545	7	7	7	7	1.6071
226.5	0.887663	1.31068	1.66378	2.06722	2.33605	3.12676	3.46375	7	7	7	7	1.58749
226	0.878056	1.31586	1.69583	2.12663	2.44165	7	3.83527	7	7	7	7	1.56091
225.5	0.869416	1.32615	1.71789	2.20817	2.5274	7	7	7	7	7	7	1.53433
225	0.862609	1.34453	1.76517	2.28762	2.72152	7	7	7	7	7	7	1.50227
224.5	0.855944	1.35108	1.80943	2.40127	2.9805	7	7	7	7	7	7	1.47295
224	0.84863	1.36014	1.87447	2.51644	3.15543	7	7	7	7	7	7	1.43617
223.5	0.843011	1.37377	1.89692	2.69236	7	7	7	7	7	7	7	1.40533
223	0.837202	1.39199	1.93092	2.85084	7	7	7	7	7	7	7	1.3679
222.5	0.832519	1.42104	1.96542	3.20089	7	7	7	7	7	7	7	1.33471
222	0.828763	1.44229	1.98861	4.0298	7	7	7	7	7	7	7	1.29855
221.5	0.823064	1.47377	2.0544	7	7	7	2.97908	7	7	7	7	1.25903
221	0.820953	1.48952	2.0671	7	7	7	3.44168	7	7	7	7	1.21767
220.5	0.818051	1.54033	2.135	3.73579	7	7	3.14773	7	7	7	7	1.17803
220	0.817204	1.56968	2.26613	2.66174	7	7	3.13474	7	7	7	7	1.12997
219.5	0.815823	1.59264	2.36336	2.41746	7	7	7	7	7	7	7	1.0741
219	0.812442	1.63265	2.58446	2.36149	7	7	7	7	7	7	7	1.03272
218.5	0.808986	1.68098	2.98472	2.15524	7	7	7	7	7	7	7	0.970452
218	0.800182	1.79315	2.65047	2.05255	7	7	7	7	7	7	7	0.907931
217.5	0.799011	1.90481	7	1.99786	7	7	2.57304	7	7	7	7	0.842603
217	0.795527	1.99327	7	1.95039	7	7	3.18281	7	3.43796	7	7	0.770178
216.5	0.798177	2.24249	7	2.01919	7	7	3.40147	7	3.08767	7	7	0.686681
216	0.787173	2.74627	7	2.27738	7	7	7	7	7	7	7	0.595272
215.5	0.783496	7	7	2.18084	7	7	7	7	7	7	7	0.501913
215	0.806471	7	7	2.25061	7	7	7	7	7	7	7	0.420888
214.5	0.840137	7	7	2.75878	7	7	7	7	7	7	7	0.287453
214	0.897504	7	7	2.65242	7	7	7	7	7	7	7	0.158247
213.5	0.847028	7	7	7	7	7	7	7	2.23239	7	7	0.0254383
213	0.834198	7	7	1.56423	7	7	7	7	7	7	7	-0.119663
212.5	0.664437	7	7	1.33524	7	7	7	7	7	7	7	-0.356026
212	0.987986	7	7	0.879296	7	7	7	7	7	7	7	-0.583148
211.5	0.281932	1.19805	7	0.328066	7	7	7	7	7	7	7	-0.977205
211	7	7	-0.257077	1.21148	-0.545793	-0.422156	-0.160497	-0.364361	0.0473202	-0.520034	-0.624937	7
210.5	7	7	-0.176297	7	-0.431774	-0.336228	-0.239899	-0.0522912	0.0970978	-0.348904	-0.443853	7
210	7	1.48801	-0.093301	7	-0.445183	-0.258499	-0.190795	0.0395614	0.293797	-0.298924	-0.4197	7
209.5	7	0.951004	-0.0544234	7	-0.243498	-0.110197	-0.0654971	0.0937633	0.0456936	-0.282801	-0.299566	7
209	7	0.380225	-0.0379665	0.794648	-0.227276	-0.134747	-0.0537727	0.107109	-0.037247	-0.177986	-0.213981	7
208.5	7	0.254522	0.00868107	0.644853	-0.139335	-0.0146536	0.13594	0.192158	0.133946	-0.0139449	-0.0288428	7
208	7	-0.00874497	-0.0178777	0.570745	-0.120433	0.00519786	0.0905725	0.315691	0.0987814	-0.0666544	-0.0495837	7
207.5	7	-0.239111	-0.10917	0.384209	-0.171931	-0.0337509	-0.08903	0.531524	-0.0498571	-0.171607	-0.226832	7
207	7	-0.334344	-0.273807	0.615155	-0.208483	-0.148745	-0.347774	0.258075	-0.082214	-0.105037	-0.204339	7
206.5	7	-0.421051	-0.198025	1.41061	-0.220636	-0.320328	-0.29348	0.0790334	0.100518	-0.0509023	0.00734108	7
206	7	-0.142556	-0.0483546	1.04066	-0.00128063	-0.0616648	0.0219586	0.360488	0.7792	0.346886	0.240586	7
205.5	7	0.0538025	-0.0752205	1.52742	-0.0692614	0.0223456	-0.0802944	0.272854	0.695648	0.243632	0.210881	7
205	7	0.322757	0.0011191	0.321967	0.00298176	0.123954	0.00694538	0.411165	0.402307	0.707535	0.358285	7
204.5	7	0.48514	0.00184792	0.0769659	-0.0990584	0.196852	0.0950164	0.347604	0.588694	0.416189	0.491513	7
204	7	0.324523	-0.0777233	-0.191312	-0.21307	-0.0513086	-0.0502028	0.202002	0.778206	0.372139	0.448106	7
203.5	7	0.839495	-0.0526716	-0.213349	-0.143513	-0.106888	0.0690569	0.304514	7	0.103674	0.32615	7
203	7	2.49781	-0.182103	-0.321006	-0.149019	-0.186542	-0.0984563	0.178741	1.11943	0.152837	-0.0213734	7
202.5	7	7	-0.254451	-0.437921	-0.122539	-0.346146	-0.223736	0.160403	0.412607	0.175215	-0.0950226	7
202	7	7	-0.124199	-0.299201	0.493094	-0.211394	-0.0794565	0.460236	0.0287405	0.533875	0.0454689	7
201.5	7	7	-0.131982	-0.28637	1.79218	-0.170824	-0.0764363	0.281663	-0.0611739	0.336221	0.549642	7
201	7	7	-0.310555	-0.340262	7	-0.210104	-0.181336	0.147304	-0.12003	0.117412	0.256307	1.78293
200.5	7	7	-0.454012	-0.41003	0.594751	-0.333202	-0.238458	0.298107	-0.162495	0.198058	0.0307287	1.07845
200	7	7	-0.510239	-0.398385	0.512452	-0.333009	-0.360137	0.249911	-0.13451	0.125166	0.0296634	-0.0272081

## Sheet: Supplementary figure 88
XYDATA
600	0.0446789
599.5	0.0449958
599	0.0444384
598.5	0.0448694
598	0.0459123
597.5	0.0466329
597	0.0510515
596.5	0.0484463
596	0.0462177
595.5	0.0467412
595	0.0484199
594.5	0.0457939
594	0.044619
593.5	0.041908
593	0.0411688
592.5	0.042968
592	0.043657
591.5	0.0421396
591	0.041426
590.5	0.0399929
590	0.0374194
589.5	0.034892
589	0.0331183
588.5	0.0338815
588	0.0367947
587.5	0.0329227
587	0.0277309
586.5	0.027855
586	0.0287297
585.5	0.0299227
585	0.0285685
584.5	0.0248406
584	0.0238824
583.5	0.0231579
583	0.0248079
582.5	0.0262148
582	0.0244531
581.5	0.0238161
581	0.020777
580.5	0.0206137
580	0.0189326
579.5	0.0179701
579	0.0194329
578.5	0.0208198
578	0.0241857
577.5	0.0258285
577	0.0240861
576.5	0.0207374
576	0.0211297
575.5	0.023772
575	0.0260797
574.5	0.0282125
574	0.0298953
573.5	0.0314323
573	0.0356945
572.5	0.035409
572	0.0324851
571.5	0.0333191
571	0.0399917
570.5	0.0393261
570	0.0425331
569.5	0.0364252
569	0.0375307
568.5	0.041299
568	0.0455489
567.5	0.051436
567	0.0518631
566.5	0.0517932
566	0.0546766
565.5	0.060041
565	0.0641574
564.5	0.0685501
564	0.0681722
563.5	0.0664722
563	0.0642385
562.5	0.0625351
562	0.056045
561.5	0.0556208
561	0.0600785
560.5	0.0623245
560	0.062978
559.5	0.0588606
559	0.0578335
558.5	0.0553274
558	0.0514985
557.5	0.0524458
557	0.0506979
556.5	0.0529538
556	0.0561755
555.5	0.0553173
555	0.0544428
554.5	0.0551754
554	0.0499595
553.5	0.0501183
553	0.0550095
552.5	0.051709
552	0.0532703
551.5	0.0572498
551	0.0550725
550.5	0.0506621
550	0.0524011
549.5	0.046232
549	0.0479363
548.5	0.0461725
548	0.0489768
547.5	0.042799
547	0.0472625
546.5	0.0467241
546	0.0452859
545.5	0.0459784
545	0.0469311
544.5	0.0513576
544	0.0508148
543.5	0.0535584
543	0.0506511
542.5	0.0504813
542	0.0520007
541.5	0.0501173
541	0.0478642
540.5	0.0444374
540	0.0464427
539.5	0.0462865
539	0.0466037
538.5	0.0483588
538	0.050878
537.5	0.0516623
537	0.0495631
536.5	0.0513706
536	0.0491274
535.5	0.0465118
535	0.0447793
534.5	0.0480064
534	0.0498047
533.5	0.0520066
533	0.0463543
532.5	0.0495253
532	0.0500423
531.5	0.0530864
531	0.0512452
530.5	0.050266
530	0.052918
529.5	0.0559271
529	0.0537334
528.5	0.0495574
528	0.0469633
527.5	0.0456721
527	0.0509238
526.5	0.0491102
526	0.05138
525.5	0.0515627
525	0.046894
524.5	0.0450261
524	0.0450303
523.5	0.0456101
523	0.0464686
522.5	0.0491664
522	0.0513223
521.5	0.0517143
521	0.0515929
520.5	0.0542479
520	0.0373393
519.5	0.0396133
519	0.0395752
518.5	0.0435722
518	0.0460487
517.5	0.0494785
517	0.0462927
516.5	0.0464923
516	0.045549
515.5	0.0492187
515	0.0508856
514.5	0.0521711
514	0.0489099
513.5	0.0489567
513	0.050214
512.5	0.0487839
512	0.0484402
511.5	0.048459
511	0.0504094
510.5	0.0491987
510	0.0480155
509.5	0.0476019
509	0.049222
508.5	0.0492059
508	0.0514222
507.5	0.0496392
507	0.0467817
506.5	0.0437885
506	0.0421642
505.5	0.0420572
505	0.0402791
504.5	0.0404099
504	0.0423667
503.5	0.0412975
503	0.0416303
502.5	0.0419808
502	0.043667
501.5	0.0476299
501	0.0500453
500.5	0.0455965
500	0.0492043
499.5	0.0478811
499	0.0440877
498.5	0.0422728
498	0.0469839
497.5	0.0456113
497	0.0458782
496.5	0.0476877
496	0.0480186
495.5	0.0464258
495	0.0444034
494.5	0.0464697
494	0.048308
493.5	0.0510035
493	0.0519595
492.5	0.0537982
492	0.0525787
491.5	0.0521757
491	0.0537883
490.5	0.055653
490	0.0578598
489.5	0.0570601
489	0.0578289
488.5	0.0584535
488	0.0580337
487.5	0.05965
487	0.0605928
486.5	0.0594229
486	0.058538
485.5	0.0556487
485	0.0547605
484.5	0.0559527
484	0.051383
483.5	0.0504344
483	0.0527756
482.5	0.0540573
482	0.0493352
481.5	0.0509191
481	0.0518751
480.5	0.0515387
480	0.0523901
479.5	0.0548664
479	0.0566806
478.5	0.0558284
478	0.0545364
477.5	0.0546985
477	0.0525512
476.5	0.0493414
476	0.0496294
475.5	0.0490727
475	0.0480791
474.5	0.0486363
474	0.0470929
473.5	0.0495286
473	0.0470586
472.5	0.04733
472	0.0454376
471.5	0.0445629
471	0.0414137
470.5	0.0434139
470	0.0428486
469.5	0.0446456
469	0.0447276
468.5	0.0465726
468	0.0472193
467.5	0.0483593
467	0.0498082
466.5	0.0502336
466	0.0505153
465.5	0.0497383
465	0.0498485
464.5	0.0515354
464	0.0514783
463.5	0.0515276
463	0.0506753
462.5	0.0513276
462	0.0528211
461.5	0.0518451
461	0.0527741
460.5	0.0541411
460	0.0555097
459.5	0.0558042
459	0.0563198
458.5	0.0561623
458	0.0545926
457.5	0.0518617
457	0.0519986
456.5	0.0508704
456	0.051806
455.5	0.0506398
455	0.0529804
454.5	0.0526228
454	0.0534725
453.5	0.0525037
453	0.0519506
452.5	0.0504129
452	0.0506392
451.5	0.0501839
451	0.0497046
450.5	0.0493026
450	0.050266
449.5	0.0505946
449	0.0491446
448.5	0.0476192
448	0.0462975
447.5	0.0461253
447	0.0467161
446.5	0.0450402
446	0.0422573
445.5	0.0410981
445	0.0405379
444.5	0.0397625
444	0.0378264
443.5	0.038548
443	0.0374491
442.5	0.0372207
442	0.0386626
441.5	0.0405811
441	0.0403728
440.5	0.0400503
440	0.0402108
439.5	0.0395879
439	0.0390843
438.5	0.0383344
438	0.0383612
437.5	0.0391763
437	0.0393998
436.5	0.0398167
436	0.040329
435.5	0.041628
435	0.0415274
434.5	0.0414767
434	0.0410071
433.5	0.0418624
433	0.042503
432.5	0.0433153
432	0.0425815
431.5	0.0415671
431	0.0425371
430.5	0.0430814
430	0.0445066
429.5	0.0451368
429	0.0451176
428.5	0.0453089
428	0.0462488
427.5	0.0452703
427	0.0463069
426.5	0.045846
426	0.0467493
425.5	0.0471115
425	0.0481082
424.5	0.0488133
424	0.0496078
423.5	0.0513738
423	0.0517178
422.5	0.0514572
422	0.0512812
421.5	0.0512714
421	0.0499415
420.5	0.0499024
420	0.0440731
419.5	0.0468658
419	0.0483377
418.5	0.0507736
418	0.0509225
417.5	0.0503378
417	0.0501295
416.5	0.0506218
416	0.0491449
415.5	0.0521004
415	0.0466473
414.5	0.0473572
414	0.0492757
413.5	0.0483711
413	0.048567
412.5	0.051446
412	0.0517023
411.5	0.0499578
411	0.0502852
410.5	0.0494476
410	0.0490625
409.5	0.0450344
409	0.049486
408.5	0.0501785
408	0.0502266
407.5	0.0489462
407	0.0478083
406.5	0.0457484
406	0.0462657
405.5	0.0456342
405	0.0470898
404.5	0.046176
404	0.0487056
403.5	0.0471103
403	0.0457919
402.5	0.0453843
402	0.0452302
401.5	0.0461901
401	0.0456692
400.5	0.0439409
400	0.0455126
399.5	0.04646
399	0.0486511
398.5	0.0528046
398	0.0492414
397.5	0.0494384
397	0.0484571
396.5	0.0483017
396	0.0472492
395.5	0.0473838
395	0.0466409
394.5	0.0480464
394	0.0485485
393.5	0.0489846
393	0.048434
392.5	0.0490867
392	0.0486815
391.5	0.049129
391	0.0493965
390.5	0.0511527
390	0.0512004
389.5	0.0521903
389	0.0533455
388.5	0.0548066
388	0.0551633
387.5	0.0555638
387	0.0558342
386.5	0.0564697
386	0.0565046
385.5	0.0557242
385	0.0569286
384.5	0.0585537
384	0.0573648
383.5	0.0567688
383	0.0561598
382.5	0.0554156
382	0.0564543
381.5	0.056808
381	0.0567402
380.5	0.0548262
380	0.0550481
379.5	0.0552148
379	0.0564563
378.5	0.0550101
378	0.0543608
377.5	0.0529163
377	0.0533544
376.5	0.0538189
376	0.0544825
375.5	0.0554715
375	0.0551672
374.5	0.0545226
374	0.0532821
373.5	0.0529279
373	0.052596
372.5	0.0526552
372	0.0520365
371.5	0.0525325
371	0.0533691
370.5	0.0533536
370	0.0515876
369.5	0.0524579
369	0.0531793
368.5	0.0531594
368	0.0526738
367.5	0.0548118
367	0.0540903
366.5	0.0540398
366	0.054726
365.5	0.0538062
365	0.0549448
364.5	0.0537969
364	0.0540735
363.5	0.0544496
363	0.0534039
362.5	0.0527251
362	0.0530021
361.5	0.0536419
361	0.0534649
360.5	0.0526371
360	0.0525404
359.5	0.0535864
359	0.0536606
358.5	0.0524067
358	0.0520249
357.5	0.0527145
357	0.0530748
356.5	0.0526884
356	0.0525747
355.5	0.0527765
355	0.0533518
354.5	0.0532779
354	0.0531691
353.5	0.0529715
353	0.0539301
352.5	0.0536904
352	0.0541558
351.5	0.0537409
351	0.054653
350.5	0.0551585
350	0.0550658
349.5	0.0549943
349	0.0557861
348.5	0.0556345
348	0.0559596
347.5	0.056061
347	0.0561724
346.5	0.0557669
346	0.0548927
345.5	0.054932
345	0.0547958
344.5	0.0549726
344	0.054573
343.5	0.054824
343	0.0545927
342.5	0.0548621
342	0.0544549
341.5	0.0552966
341	0.0549126
340.5	0.0542262
340	0.0545393
339.5	0.0537496
339	0.0537221
338.5	0.0537539
338	0.0532448
337.5	0.053835
337	0.0536699
336.5	0.053192
336	0.0533654
335.5	0.0537074
335	0.0539561
334.5	0.0540926
334	0.0539808
333.5	0.0543687
333	0.053961
332.5	0.0536852
332	0.0538082
331.5	0.0537973
331	0.0538247
330.5	0.054339
330	0.054693
329.5	0.0549142
329	0.0550257
328.5	0.0557605
328	0.0560289
327.5	0.0557915
327	0.0559118
326.5	0.0560295
326	0.0565359
325.5	0.0567643
325	0.0571097
324.5	0.0576244
324	0.0575048
323.5	0.0581355
323	0.0587431
322.5	0.0591649
322	0.0595916
321.5	0.059425
321	0.0596693
320.5	0.0599711
320	0.0597846
319.5	0.0597603
319	0.0595896
318.5	0.0592461
318	0.0591971
317.5	0.0593155
317	0.0592075
316.5	0.0596894
316	0.0597037
315.5	0.0598263
315	0.0596716
314.5	0.0595549
314	0.0595909
313.5	0.0592307
313	0.0599308
312.5	0.0598909
312	0.0600513
311.5	0.0609562
311	0.0611592
310.5	0.0611097
310	0.0607315
309.5	0.0602349
309	0.0606211
308.5	0.0603894
308	0.0604901
307.5	0.0607883
307	0.060313
306.5	0.0597649
306	0.0598907
305.5	0.0599703
305	0.0603061
304.5	0.059869
304	0.0604515
303.5	0.0601964
303	0.0604889
302.5	0.060756
302	0.0604904
301.5	0.0602586
301	0.0606574
300.5	0.0602832
300	0.0602405
299.5	0.0602405
299	0.0606878
298.5	0.0609898
298	0.0606922
297.5	0.0615075
297	0.0614393
296.5	0.0613923
296	0.0618067
295.5	0.0611361
295	0.0610378
294.5	0.0612546
294	0.0612804
293.5	0.0613543
293	0.0612978
292.5	0.0614311
292	0.0615358
291.5	0.0613767
291	0.0615709
290.5	0.0616219
290	0.0617209
289.5	0.0622299
289	0.0624743
288.5	0.0630122
288	0.0627104
287.5	0.0629679
287	0.0629695
286.5	0.0625984
286	0.0630069
285.5	0.0629826
285	0.0630801
284.5	0.0638932
284	0.0636142
283.5	0.063781
283	0.0635797
282.5	0.0635942
282	0.0640171
281.5	0.0633334
281	0.0631461
280.5	0.0633493
280	0.063143
279.5	0.0632074
279	0.0634001
278.5	0.0634799
278	0.0635867
277.5	0.0637567
277	0.0638042
276.5	0.0642259
276	0.0643112
275.5	0.0644908
275	0.0649352
274.5	0.0656474
274	0.066094
273.5	0.0660571
273	0.065991
272.5	0.0663403
272	0.0662274
271.5	0.066391
271	0.066577
270.5	0.0671587
270	0.0670732
269.5	0.0676412
269	0.0673834
268.5	0.0670876
268	0.0681457
267.5	0.0679844
267	0.0683608
266.5	0.0685952
266	0.0693073
265.5	0.0697335
265	0.0700662
264.5	0.0701087
264	0.0705589
263.5	0.0712462
263	0.0713155
262.5	0.0715484
262	0.0719589
261.5	0.0721682
261	0.0724037
260.5	0.0720302
260	0.0721034
259.5	0.0727303
259	0.073188
258.5	0.07318
258	0.0733407
257.5	0.073649
257	0.074154
256.5	0.0740756
256	0.0748173
255.5	0.0753172
255	0.0762299
254.5	0.0765037
254	0.0774655
253.5	0.0780351
253	0.07925
252.5	0.0800512
252	0.0801632
251.5	0.0813198
251	0.0822622
250.5	0.0831771
250	0.0840828
249.5	0.0850929
249	0.0859627
248.5	0.086736
248	0.0878771
247.5	0.0887833
247	0.090298
246.5	0.0920457
246	0.0939115
245.5	0.0961642
245	0.0978595
244.5	0.100899
244	0.103135
243.5	0.105967
243	0.108575
242.5	0.111781
242	0.115286
241.5	0.119413
241	0.123603
240.5	0.128634
240	0.134512
239.5	0.140106
239	0.145961
238.5	0.152939
238	0.160705
237.5	0.167794
237	0.176264
236.5	0.184947
236	0.194456
235.5	0.204156
235	0.214097
234.5	0.225001
234	0.235765
233.5	0.247185
233	0.258645
232.5	0.270595
232	0.282145
231.5	0.29391
231	0.304758
230.5	0.315359
230	0.326304
229.5	0.336512
229	0.34671
228.5	0.356069
228	0.366708
227.5	0.376268
227	0.386181
226.5	0.396179
226	0.407799
225.5	0.418785
225	0.430946
224.5	0.4432
224	0.455214
223.5	0.469463
223	0.484987
222.5	0.501801
222	0.517248
221.5	0.536227
221	0.557593
220.5	0.580182
220	0.603315
219.5	0.627117
219	0.652101
218.5	0.676156
218	0.693645
217.5	0.726402
217	0.747197
216.5	0.765283
216	0.790333
215.5	0.810208
215	0.847799
214.5	0.856313
214	0.92044
213.5	1.04004
213	1.39412
212.5	7
212	7
211.5	7
211	7
210.5	7
210	-0.46255
209.5	-0.319374
209	-0.143589
208.5	-0.394351
208	-0.304929
207.5	-0.733769
207	-0.397309
206.5	-0.205305
206	-0.0217307
205.5	-0.232133
205	-0.231337
204.5	-0.667941
204	7
203.5	7
203	7
202.5	-0.130839
202	-0.307076
201.5	7
201	7
200.5	7
200	7

## Sheet: Supplementary figure 89
Wavelength	0 equiv	1 equiv	2 equiv	3 equiv	4 equiv	5 equiv	6 equiv	7 equiv	8 equiv	9 equiv	10 equiv	11 equiv	12 equiv	13 equiv
600	0.0150424	0.0147254	0.0147495	0.0286855	0.0132475	0.0100415	0.00830657	0.0174058	0.0113492	0.0144873	0.021808	0.0169504	0.0200446	0.0317637
599.5	0.012626	0.0141347	0.0152038	0.0261148	0.0124854	0.0093941	0.00609058	0.0156343	0.0114323	0.0140467	0.0209352	0.0159548	0.0193781	0.0309774
599	0.0124191	0.0113176	0.0140882	0.0251909	0.0122603	0.00722509	0.00467584	0.0142478	0.00963844	0.0120796	0.0202196	0.0173201	0.0182588	0.0294692		0.00033mmol ROH in DCM and 12 equiv foldamer increment of Bu4NCl to 13 equiv
598.5	0.011909	0.0110602	0.0147598	0.0228577	0.0109273	0.00687973	0.00356452	0.0131715	0.0106133	0.0140141	0.0214725	0.0152825	0.0179787	0.0309098
598	0.00649767	0.00871061	0.0108394	0.017919	0.00694814	0.00167303	-0.00152227	0.00913086	0.006988	0.010038	0.0170591	0.0112578	0.0152755	0.0270606
597.5	0.00553281	0.00902125	0.0115451	0.0201211	0.00863294	0.0026088	-0.00100842	0.00843707	0.0103527	0.00917812	0.0184353	0.0137503	0.0165604	0.027928
597	0.00557441	0.0103152	0.013482	0.014933	0.00707429	0.00474968	-0.00368799	0.0081948	0.0102067	0.0111674	0.0189159	0.0114606	0.0173907	0.0302443
596.5	0.0244188	0.0323598	0.0329128	0.0429416	0.0322574	0.0283882	0.0206479	0.0333838	0.0312805	0.0313451	0.0415101	0.0360042	0.0430101	0.0539865
596	0.0282199	0.0367159	0.0384969	0.0436067	0.0364702	0.0328812	0.0236656	0.0344787	0.0310155	0.0330753	0.0452602	0.0364707	0.0452705	0.0552894
595.5	0.0384176	0.0455477	0.0467418	0.0604585	0.0480418	0.0422225	0.0351141	0.0455815	0.0443887	0.045966	0.0587625	0.049485	0.0597499	0.069034
595	0.052389	0.0600401	0.0625158	0.0802501	0.0681395	0.0570544	0.0512763	0.063126	0.0584134	0.0616447	0.0717332	0.0656786	0.0767118	0.0846308
594.5	0.0327525	0.0443166	0.0445473	0.0503797	0.0467188	0.0368008	0.030046	0.0394065	0.0358563	0.0405518	0.0504588	0.0447909	0.0579729	0.0628785
594	0.0224925	0.0325384	0.0309062	0.0365767	0.0347814	0.0244071	0.0181044	0.0282515	0.0256071	0.0271868	0.0373881	0.0313673	0.0435975	0.0484217
593.5	0.0173346	0.0253616	0.0251328	0.0352491	0.0317075	0.0193505	0.012868	0.0261967	0.0200685	0.0232774	0.0325892	0.0276822	0.038773	0.0434033
593	0.0170816	0.0227717	0.0220658	0.0286454	0.0280049	0.0156969	0.0102678	0.0223356	0.0172818	0.0215636	0.03016	0.0211149	0.0347025	0.0416455
592.5	0.0137005	0.0170233	0.0183306	0.0208914	0.0244607	0.00970644	0.00473495	0.0150516	0.0121898	0.0171561	0.0232556	0.0139613	0.028355	0.0346422
592	0.0212777	0.0200555	0.0251003	0.0279795	0.0311602	0.014373	0.0113511	0.0198065	0.0193629	0.0226626	0.0279331	0.020752	0.0353059	0.0402791
591.5	0.024114	0.0225274	0.0266949	0.028133	0.0331732	0.0163721	0.0142751	0.0213377	0.0201471	0.024626	0.0305361	0.0222398	0.0375161	0.0416964
591	0.0340643	0.0327825	0.0348771	0.036052	0.041933	0.0246601	0.0236451	0.0312084	0.0288722	0.0336857	0.0394734	0.0305607	0.0474726	0.0508699
590.5	0.0328947	0.0300656	0.0341097	0.0321222	0.0392611	0.0217449	0.0216217	0.0297074	0.0278033	0.0297444	0.0389232	0.0275908	0.0460858	0.0486055
590	0.0407214	0.0387008	0.0453863	0.0500834	0.0485397	0.0317127	0.032095	0.0397627	0.037115	0.040601	0.0489824	0.0429013	0.0573826	0.0569644
589.5	0.0503813	0.0492479	0.0537126	0.0578182	0.056224	0.0411781	0.0428355	0.0474394	0.0446302	0.0481625	0.057491	0.0517487	0.0644356	0.0655063
589	0.0521258	0.0496215	0.0565995	0.0684688	0.060353	0.0451129	0.0470716	0.0534348	0.0472181	0.0517348	0.0625217	0.057363	0.069181	0.0700993
588.5	0.0659633	0.0636369	0.0676634	0.0894559	0.0747386	0.061597	0.0609693	0.070771	0.0603608	0.0627679	0.0753449	0.071383	0.0829778	0.0834777
588	0.0506426	0.0489247	0.0531636	0.0667809	0.0568248	0.045731	0.0443447	0.0520405	0.0429158	0.0456454	0.0541713	0.0535743	0.0609975	0.0630525
587.5	0.0506823	0.047316	0.0500163	0.068464	0.0566911	0.045601	0.0457664	0.0519829	0.0421978	0.0411712	0.0544891	0.0538125	0.0599037	0.0637785
587	0.0360323	0.0322116	0.0345481	0.0513268	0.0413985	0.0322123	0.0296128	0.037992	0.0279067	0.028621	0.0380637	0.0386372	0.0462035	0.0480217
586.5	0.0314111	0.0306027	0.0324864	0.043993	0.0387526	0.0279242	0.0240412	0.0331708	0.025245	0.025858	0.0342191	0.0368252	0.0393627	0.0410254
586	0.0209224	0.0212943	0.0218548	0.0293132	0.0291364	0.0179988	0.0143879	0.0207664	0.0150838	0.0172255	0.0240431	0.0261569	0.02881	0.0293134
585.5	-0.00221629	-0.00228213	-0.00388728	0.000906246	0.00473821	-0.00767712	-0.0118198	-0.00053505	-0.00791861	-0.00543433	-0.000964021	0.00168507	0.00495455	0.00417823
585	0.0138525	0.0117799	0.00918197	0.0160968	0.0174346	0.00381932	0.00368177	0.0147282	0.00501647	0.00925018	0.0126767	0.0170811	0.0203941	0.0200512
584.5	-0.00272318	-0.00387016	-0.0063603	-0.00170747	0.000168445	-0.0120058	-0.0121787	-0.00192236	-0.0108786	-0.00603618	-0.00236463	0.00057169	0.00219448	0.0041565
584	-0.0236506	-0.0243319	-0.0270908	-0.0227711	-0.0204298	-0.0328336	-0.0331284	-0.0235929	-0.0316301	-0.0275388	-0.0248199	-0.0218621	-0.0200971	-0.0175447
583.5	-0.035089	-0.03604	-0.0377509	-0.0332646	-0.0307816	-0.0444483	-0.0431831	-0.0334126	-0.0429359	-0.038083	-0.0339237	-0.0320909	-0.0300238	-0.0273536
583	-0.0417062	-0.041772	-0.0439392	-0.0401037	-0.0367718	-0.04958	-0.0500416	-0.0404186	-0.0500047	-0.0450562	-0.0412251	-0.0400561	-0.0380683	-0.0342859
582.5	-0.0400564	-0.0377313	-0.0428701	-0.0448931	-0.0379251	-0.0492854	-0.0494587	-0.040406	-0.0490143	-0.0449707	-0.0419226	-0.0404605	-0.0394373	-0.035537
582	-0.0307585	-0.0297025	-0.0339102	-0.0346843	-0.0293941	-0.0388054	-0.0391886	-0.0328927	-0.0398354	-0.0365789	-0.0306935	-0.03146	-0.0310883	-0.0258745
581.5	-0.0348295	-0.0340667	-0.0404034	-0.0389768	-0.037043	-0.0437527	-0.0429494	-0.0383833	-0.046129	-0.0398917	-0.0345397	-0.0364823	-0.0343242	-0.030523
581	-0.0275062	-0.0277454	-0.0351294	-0.0277531	-0.0290523	-0.0352664	-0.0347724	-0.0284925	-0.0355575	-0.0311228	-0.0244129	-0.0262515	-0.0240158	-0.0206626
580.5	-0.0382304	-0.0430585	-0.047112	-0.0483117	-0.0442264	-0.049585	-0.0492818	-0.0446396	-0.0502964	-0.0440639	-0.0406927	-0.0435055	-0.0417457	-0.0357145
580	-0.0444592	-0.0491798	-0.0527392	-0.052668	-0.0500713	-0.0572316	-0.052129	-0.0503085	-0.0554001	-0.0508817	-0.0470249	-0.0477165	-0.0476124	-0.0391997
579.5	-0.0649606	-0.0695697	-0.0733717	-0.0810041	-0.0741785	-0.0791742	-0.0751241	-0.0737755	-0.0784312	-0.0727725	-0.0722214	-0.072566	-0.0721603	-0.0629335
579	-0.0685542	-0.0743247	-0.0776573	-0.0892574	-0.0805155	-0.0844992	-0.0801179	-0.0794731	-0.0826267	-0.0785218	-0.0788699	-0.0788253	-0.0807964	-0.0699691
578.5	-0.0670243	-0.0739804	-0.0769428	-0.086054	-0.0790481	-0.0823169	-0.0782066	-0.0768587	-0.0802815	-0.0747856	-0.0766602	-0.076823	-0.0793548	-0.0671742
578	-0.0613555	-0.0673742	-0.0685463	-0.0816261	-0.0721648	-0.0759525	-0.0719683	-0.0715684	-0.0762202	-0.0675817	-0.0687032	-0.0712842	-0.0721314	-0.0593527
577.5	-0.0628677	-0.0659049	-0.06821	-0.0807242	-0.0725405	-0.0743488	-0.0710554	-0.0718238	-0.0761111	-0.0674842	-0.0669237	-0.0716258	-0.0720419	-0.0594618
577	-0.0611112	-0.0650502	-0.0661272	-0.0760002	-0.0700427	-0.0728407	-0.0687402	-0.069608	-0.0734222	-0.0652609	-0.0645287	-0.0658372	-0.0680431	-0.0571822
576.5	-0.0571669	-0.0607622	-0.0632627	-0.0689575	-0.0666456	-0.0678179	-0.0630448	-0.0635226	-0.0687654	-0.0604291	-0.0595365	-0.0592059	-0.0631727	-0.0510553
576	-0.0609783	-0.0616369	-0.0663642	-0.0755872	-0.0712935	-0.0703674	-0.0677807	-0.0656896	-0.073436	-0.063326	-0.0612241	-0.0634504	-0.0665076	-0.0550233
575.5	-0.0595394	-0.0600484	-0.0640583	-0.0728787	-0.0700952	-0.0686914	-0.0659337	-0.0638776	-0.0709893	-0.0615643	-0.0611081	-0.0605539	-0.0650734	-0.0530066
575	-0.0652056	-0.0657807	-0.0689699	-0.0770224	-0.0770471	-0.0747935	-0.0714062	-0.0698529	-0.0764902	-0.0678884	-0.0661547	-0.0658886	-0.071616	-0.0587311
574.5	-0.0603316	-0.0614077	-0.0642289	-0.0712702	-0.0710235	-0.0699902	-0.0673211	-0.0647784	-0.0716598	-0.0632382	-0.0621723	-0.0598074	-0.0660575	-0.0530817
574	-0.067792	-0.069588	-0.0741667	-0.0873156	-0.078939	-0.0797795	-0.0761658	-0.074811	-0.0802326	-0.0734449	-0.0723127	-0.0726722	-0.0777929	-0.0629714
573.5	-0.075277	-0.0753699	-0.0813542	-0.0953676	-0.0867024	-0.0876273	-0.0834207	-0.0819267	-0.0874943	-0.0802393	-0.079483	-0.0793811	-0.0860517	-0.0698112
573	-0.0690427	-0.0702743	-0.0776652	-0.0996548	-0.0848648	-0.08527	-0.0806092	-0.0813661	-0.0825777	-0.0786058	-0.0790995	-0.0807724	-0.0858177	-0.0687424
572.5	-0.074169	-0.0745706	-0.0817039	-0.104941	-0.0894256	-0.0899338	-0.0850857	-0.0870322	-0.0863922	-0.082223	-0.0830895	-0.0848213	-0.0891551	-0.0748883
572	-0.0584628	-0.0602581	-0.0666955	-0.078361	-0.0704012	-0.0721739	-0.0672204	-0.0662169	-0.0658513	-0.0636707	-0.0605331	-0.0646764	-0.0648022	-0.0522081
571.5	-0.0700485	-0.0686793	-0.0753573	-0.0905946	-0.0826399	-0.0821022	-0.0789554	-0.0769503	-0.0767964	-0.0724752	-0.0732424	-0.0753415	-0.0762588	-0.0640277
571	-0.0557298	-0.0518594	-0.0583347	-0.0732761	-0.0665586	-0.0667388	-0.0615468	-0.0619637	-0.0602195	-0.058143	-0.055111	-0.0588867	-0.0631106	-0.0473411
570.5	-0.0547199	-0.052062	-0.059632	-0.069507	-0.0668399	-0.0651672	-0.058698	-0.0596998	-0.0613816	-0.0577935	-0.0521726	-0.0577771	-0.0584958	-0.0442758
570	-0.0553546	-0.0513903	-0.0599826	-0.0693949	-0.0693078	-0.0672282	-0.0614738	-0.0601492	-0.063338	-0.0583141	-0.0522388	-0.0575345	-0.0585919	-0.0446173
569.5	-0.0420356	-0.0360997	-0.044468	-0.0559526	-0.0576503	-0.0524251	-0.045122	-0.0506146	-0.0504748	-0.0436322	-0.0384625	-0.0418582	-0.0422709	-0.0272609
569	-0.0558982	-0.0468802	-0.0531413	-0.0653323	-0.0646447	-0.0575352	-0.0564944	-0.0610059	-0.0569244	-0.0539627	-0.0468124	-0.052952	-0.0536879	-0.0376594
568.5	-0.0428894	-0.0323921	-0.0400505	-0.0493533	-0.0505551	-0.0443969	-0.0429937	-0.0497102	-0.0418506	-0.0403362	-0.0353321	-0.0390427	-0.038849	-0.0259017
568	-0.00960823	0.00213221	-0.0084071	-0.0147148	-0.0153436	-0.0096353	-0.0108513	-0.0151324	-0.00937776	-0.00549958	-0.000212921	-0.00246	-0.00148627	0.0108074
567.5	0.0180192	0.0303098	0.0176426	0.0123543	0.0104788	0.0170982	0.014429	0.0101348	0.0179418	0.0208822	0.0241354	0.0222132	0.0229812	0.0348183
567	0.0344719	0.0447868	0.0331982	0.0296619	0.0266581	0.0328897	0.0343875	0.0279552	0.0347992	0.0401549	0.0417057	0.0401443	0.0405611	0.0521812
566.5	0.0215641	0.0296513	0.0213836	0.0257023	0.0172522	0.0234798	0.0220077	0.0199081	0.0222668	0.0314262	0.0345815	0.0328023	0.0319642	0.0449378
566	0.0117616	0.0238241	0.013379	0.0207335	0.00786453	0.0150001	0.0123184	0.0133418	0.0118613	0.0248174	0.0226934	0.0254711	0.0246782	0.0391685
565.5	0.0221143	0.0343851	0.0268339	0.0230874	0.0205026	0.0221769	0.0205168	0.0227219	0.0223225	0.0324545	0.030841	0.0312423	0.0289696	0.0484014
565	0.0138787	0.024757	0.0197752	0.00596498	0.00918892	0.0081187	0.00884693	0.0065957	0.00633477	0.0200364	0.0155017	0.0180381	0.0146754	0.0329485
564.5	0.00566962	0.0207593	0.0111636	0.00129981	0.00296923	0.0014301	-0.000699198	-0.0016847	-0.000464589	0.0124317	0.00899111	0.0145086	0.00894051	0.0228563
564	0.0107779	0.0249875	0.0119686	0.00334446	0.00483786	0.00988938	-0.0025253	0.00124822	0.00376037	0.0171439	0.0123621	0.0163516	0.0119784	0.0249294
563.5	0.01711	0.0368209	0.0198956	0.012233	0.0136963	0.0199273	0.0025261	0.00829143	0.010893	0.0264313	0.0199047	0.0268854	0.0186089	0.0314149
563	0.0348324	0.0543449	0.0385917	0.043319	0.0347057	0.0442207	0.0257663	0.0338899	0.0313417	0.0488018	0.0462896	0.0538409	0.048182	0.0573441
562.5	0.0362097	0.0529413	0.0386698	0.0416122	0.0371323	0.0448751	0.0269151	0.034709	0.0308173	0.0468677	0.0478191	0.0504399	0.0492615	0.054127
562	0.0342456	0.0552781	0.0371537	0.0508626	0.0392032	0.0473685	0.028175	0.0370753	0.0344378	0.04554	0.0470264	0.0564506	0.0545778	0.0563515
561.5	0.0439734	0.0618225	0.0443804	0.0636339	0.0511494	0.0565288	0.0394656	0.0445891	0.0416861	0.0546023	0.055708	0.0658729	0.0675284	0.0673046
561	0.0333275	0.0538645	0.0338355	0.050712	0.0409993	0.047877	0.0258321	0.0313526	0.0311087	0.0420735	0.0455671	0.0540141	0.0581221	0.0567144
560.5	0.0497369	0.0702191	0.0503244	0.0719103	0.0604905	0.0645353	0.0429023	0.0480876	0.0522431	0.0567087	0.0642121	0.0721783	0.0775461	0.0740766
560	0.0350889	0.0558861	0.0363717	0.0571558	0.0483148	0.0471493	0.0293266	0.0335654	0.0410772	0.0436405	0.0478953	0.0558194	0.0590369	0.0590041
559.5	0.0393454	0.0620539	0.0395876	0.0665926	0.0568789	0.0552608	0.0370781	0.0421655	0.0489842	0.0500971	0.0568182	0.062755	0.0679068	0.0681979
559	0.039374	0.0600522	0.0405822	0.0687333	0.0614018	0.059196	0.0382646	0.0432419	0.0482618	0.0489536	0.057468	0.063267	0.070878	0.0692598
558.5	0.0395913	0.0600697	0.0383374	0.0682338	0.0590607	0.0620796	0.0394667	0.0435891	0.0479421	0.0492818	0.05508	0.0639989	0.0690721	0.0690669
558	0.0362849	0.054845	0.0380835	0.0700691	0.0577864	0.0622318	0.0408927	0.0446877	0.0464517	0.0513575	0.0531904	0.0651281	0.0696504	0.0710481
557.5	0.0221714	0.035807	0.0217217	0.0483387	0.0379318	0.0453957	0.021194	0.0281677	0.0327485	0.0345892	0.033565	0.0430072	0.0523464	0.0503817
557	0.015624	0.0329009	0.015406	0.0427787	0.0328703	0.0389591	0.0138075	0.0224729	0.0278091	0.0320568	0.0266562	0.039304	0.0488545	0.0451136
556.5	0.0232692	0.0386174	0.0214268	0.0486162	0.0437834	0.0435348	0.023224	0.0332183	0.0331586	0.0410082	0.0359036	0.0455405	0.0524266	0.0566853
556	0.0207637	0.0393841	0.0190372	0.041392	0.0382943	0.041286	0.0189374	0.0285878	0.0255764	0.0375641	0.0316494	0.0395374	0.0474015	0.0527831
555.5	0.0116856	0.0285454	0.0107209	0.0312949	0.0301337	0.0278685	0.00877396	0.0175094	0.0170833	0.0296856	0.0204429	0.0292637	0.0351901	0.0424918
555	0.0123333	0.0255311	0.00966429	0.0262298	0.0296202	0.0266351	0.00643422	0.0170656	0.0172395	0.0294843	0.0169057	0.0259168	0.0349587	0.0399353
554.5	0.00574559	0.0170943	0.00521865	0.0189242	0.0201792	0.018685	9.63024e-05	0.011267	0.0117767	0.0238886	0.00764473	0.0186856	0.0291768	0.0333334
554	0.00470767	0.0157418	0.00597322	0.0194822	0.0231363	0.0189163	0.00302107	0.0137139	0.0123097	0.0248154	0.011038	0.0187875	0.0302268	0.0362575
553.5	0.00334633	0.0147715	0.00395073	0.0138146	0.0254279	0.0170621	0.000312417	0.00861287	0.010501	0.0190892	0.00999424	0.0133571	0.0282884	0.0314191
553	0.00271955	0.0133839	0.00222155	0.0134537	0.019663	0.0131871	0.000745897	0.00637091	0.00515197	0.0154875	0.0071888	0.00968545	0.0243201	0.0282022
552.5	0.0118028	0.0221058	0.0121165	0.023307	0.0267597	0.0228693	0.00832	0.0150184	0.0141712	0.0222437	0.0177919	0.0190866	0.0332021	0.0380682
552	0.00870871	0.0179267	0.00871184	0.0240141	0.0224437	0.0177163	0.00798438	0.0143631	0.0146443	0.0184464	0.0144441	0.015063	0.0281935	0.033272
551.5	-0.00935657	-0.00162736	-0.00847411	0.00598366	0.0053254	-0.00233666	-0.00870901	-0.00716783	-0.00488285	-4.53291e-05	-0.00328338	-0.00336074	0.0120229	0.018097
551	-0.0108716	-0.00226746	-0.0116251	0.0038186	0.00415195	-0.00302056	-0.0148809	-0.00694014	-0.00545063	-0.0011939	-0.00685698	-0.00667186	0.0126595	0.0164726
550.5	-0.0021055	0.00573069	-0.00381588	0.0100356	0.011324	0.00374196	-0.0038299	-0.000364907	0.00271477	0.00935263	-0.000344007	0.000633598	0.0216008	0.0256646
550	-0.0114304	-0.00952888	-0.015968	-0.00655472	-0.000251163	-0.00899361	-0.0159605	-0.0125159	-0.0103634	-0.00327621	-0.0119562	-0.0120814	0.00940222	0.011315
549.5	-0.02141	-0.016341	-0.0197418	-0.0110692	-0.00635407	-0.012693	-0.0223312	-0.0189548	-0.0157855	-0.0114412	-0.0215494	-0.016633	0.00322236	0.00380621
549	-0.0268049	-0.0190447	-0.0243661	-0.0240609	-0.0143906	-0.0175755	-0.0270355	-0.0247378	-0.0211312	-0.0179595	-0.0251777	-0.0239433	-0.00678327	-0.00428999
548.5	-0.0203983	-0.0119638	-0.0148109	-0.0152206	-0.00744356	-0.00701905	-0.0182927	-0.0157154	-0.0135168	-0.00942284	-0.0180376	-0.0179646	0.00234384	0.00433213
548	-0.0128383	-0.00656046	-0.00498658	-0.00877705	0.00198028	-0.00464383	-0.0105437	-0.003356	-0.00711975	0.000286584	-0.0109043	-0.0108444	0.00892	0.0105822
547.5	-0.013148	-0.011187	-0.00511342	-0.00917927	0.00168213	-0.00672212	-0.0100708	-0.00409347	-0.0109383	-0.00269698	-0.0115266	-0.00950538	0.010836	0.0117304
547	-0.0176641	-0.0156913	-0.00687721	-0.0186449	-0.00275868	-0.0146791	-0.0183509	-0.0101339	-0.0165063	-0.00931454	-0.0185741	-0.0148479	0.00219248	0.00589673
546.5	-0.0151937	-0.0114284	-0.00348646	-0.00867897	0.00192315	-0.0123352	-0.012589	-0.0032023	-0.0111541	-0.00487225	-0.012522	-0.00587983	0.0093717	0.0136854
546	-0.0175818	-0.0137896	-0.00653133	-0.00811797	-0.00156868	-0.0163223	-0.0124728	-0.00315668	-0.0136915	-0.00653388	-0.0137164	-0.00829014	0.00702788	0.0121524
545.5	-0.0208362	-0.0209368	-0.00983142	-0.0194066	-0.00956711	-0.0208534	-0.0217886	-0.0101356	-0.0154978	-0.0107161	-0.0181265	-0.0123014	-0.0028583	0.00226944
545	-0.0163678	-0.0157967	-0.0042727	-0.0125087	-0.00504244	-0.0156078	-0.0137699	-0.00642133	-0.00945013	-0.00448772	-0.012707	-0.00802172	0.00188111	0.00515953
544.5	-0.0166371	-0.0150461	-0.00335885	-0.0133004	-0.00729397	-0.0151012	-0.0127879	-0.00457227	-0.0135203	-0.000486904	-0.0137931	-0.00649912	-5.58707e-05	0.00347026
544	-0.00678858	-0.00765064	0.00456538	0.00443368	0.00187646	-0.0017762	-0.00267295	0.00820126	-0.0078589	0.00917844	-0.00656141	0.0053604	0.0148943	0.016666
543.5	-0.00691446	-0.0080788	0.00790805	0.00365518	-0.000309088	-0.00347149	-0.00326304	0.0048015	-0.0117445	0.00551491	-0.00807615	0.00279981	0.0114245	0.0141284
543	-0.00974058	-0.00847878	0.00741553	0.00244639	-0.00254165	-0.0046902	-0.00275679	0.00681207	-0.00971182	0.00963999	-0.00881627	0.00422269	0.0104351	0.0174698
542.5	-0.016082	-0.0144597	0.0044716	-0.00212281	-0.00846142	-0.0130549	-0.010825	-0.00104511	-0.017033	0.00336392	-0.011554	-0.00288698	0.00394577	0.0109245
542	-0.0171449	-0.0123762	0.00365273	-0.00136917	-0.0082024	-0.0127139	-0.0112126	-0.00146647	-0.0163726	0.00148066	-0.0105866	-0.00267332	0.00402986	0.0133246
541.5	-0.00905823	-0.00343075	0.0148252	0.00978408	0.00349263	-0.00426947	0.001783	0.00601217	-0.0103478	0.0123194	5.03571e-05	0.00971464	0.0153855	0.0244804
541	-0.0129848	-0.00594632	0.00864776	0.0026211	-0.00412021	-0.00858411	-0.00273114	0.00049967	-0.0151759	0.00645279	-0.00305905	0.00531644	0.013065	0.0191449
540.5	-0.0215081	-0.0129956	-1.92953e-05	-0.00940688	-0.0170617	-0.0184108	-0.0160644	-0.0125357	-0.0242591	-0.00573432	-0.0164231	-0.00481698	0.00620271	0.00408743
540	-0.0194771	-0.0149992	-0.00259145	-0.00958892	-0.0169299	-0.0196358	-0.0161615	-0.0122989	-0.0229948	-0.00668587	-0.0181554	-0.00490179	0.0055401	0.00133031
539.5	-0.00406282	-0.0033187	0.00897092	0.0062738	-0.00414696	-0.00515487	-0.00480559	0.00340976	-0.0122621	0.00493534	-0.00120643	0.00858872	0.0227194	0.0142524
539	0.0011285	0.00468027	0.0130886	0.0138229	-0.000331141	0.000775907	0.000209892	0.0098293	-0.0113908	0.00874635	0.00541495	0.0144147	0.0296057	0.0194519
538.5	-0.00485839	0.00110476	0.00816426	0.00753653	-0.00289506	-0.00342791	-0.00555094	0.00129696	-0.0143535	0.00390505	-0.000651504	0.00997354	0.0239848	0.0128688
538	9.13874e-05	0.00323287	0.014325	0.00864951	0.00142256	-0.000388322	-0.00111842	0.00104796	-0.00685441	0.00753385	0.00230776	0.0148115	0.025292	0.0148536
537.5	0.00322309	0.0052911	0.0185165	0.0152136	0.00445588	0.00348643	0.00266454	0.00854069	-0.00388905	0.0118951	0.00434353	0.0233503	0.0282231	0.0191085
537	-0.00314102	8.79118e-05	0.0135222	0.00744246	0.000648602	-0.00205831	-0.00600762	0.00243004	-0.00943208	0.00719365	0.000107195	0.019704	0.0204476	0.0143274
536.5	-0.00134347	-0.000190293	0.0134003	0.00624042	0.00303009	-0.00144327	-0.0067457	0.00420072	-0.00910142	0.0076116	0.00102532	0.0217928	0.0208559	0.0145439
536	-0.00146971	0.00276688	0.0146548	0.00764008	0.00614796	-0.00367473	-0.00705113	0.00419855	-0.010396	0.00862426	0.00390214	0.0219021	0.0197769	0.0166923
535.5	0.00160682	0.00613502	0.0161694	0.010945	0.0105699	0.00292441	-0.00608133	0.012301	-0.0065732	0.0121011	0.00603222	0.027445	0.0223441	0.0196001
535	0.00956997	0.0157302	0.0263318	0.0237214	0.0187579	0.0128064	0.00606532	0.0181111	0.00174522	0.0202209	0.0138662	0.0364043	0.0298505	0.028382
534.5	0.00750504	0.0151474	0.0254368	0.0222921	0.0170599	0.0130928	0.00361229	0.0173868	0.00273811	0.0167933	0.01412	0.03752	0.0271673	0.0258204
534	0.00649203	0.018709	0.0283249	0.0209389	0.0188476	0.0120455	0.00230228	0.0168659	0.00401185	0.0157237	0.0148762	0.0357282	0.0264576	0.0233436
533.5	0.0124381	0.0213119	0.0293277	0.0292269	0.0226059	0.0160776	0.00516323	0.021678	0.0088927	0.0238929	0.0214902	0.0396838	0.0315228	0.0252153
533	0.00720883	0.016559	0.0254978	0.0296686	0.0173742	0.0144349	0.00219426	0.0187703	0.00285969	0.0205671	0.016885	0.0346396	0.030116	0.0240819
532.5	0.00589797	0.015294	0.0229059	0.0289134	0.0156529	0.0107245	0.000641489	0.0177078	0.00333278	0.0191279	0.0185728	0.032832	0.0300426	0.0208073
532	0.003144	0.0150447	0.0189181	0.0267391	0.0137196	0.0101176	-0.000158923	0.0127373	0.00238598	0.0176758	0.0172023	0.0294628	0.0288851	0.0182714
531.5	-0.00111482	0.0120619	0.0155582	0.022854	0.00715197	0.00697905	-0.0043029	0.00981041	0.00299832	0.0149384	0.013492	0.0238533	0.0220484	0.0153808
531	-0.0015844	0.0131653	0.0164713	0.0261912	0.0084227	0.00760996	-0.00101743	0.00999763	0.00348657	0.0162157	0.0161261	0.0223988	0.023955	0.0159734
530.5	-0.0124133	0.00246491	0.00750668	0.00939283	-0.00394444	-0.00113258	-0.0145945	0.000188232	-0.0108974	0.00419609	0.00253761	0.0093042	0.0111551	0.00339282
530	-0.0111025	-0.000858101	0.00737895	0.00741417	-0.00525849	0.00211328	-0.0163859	-0.000561552	-0.0108446	0.00586138	0.00225728	0.00952993	0.011879	0.00316402
529.5	-0.0155597	-0.00305196	0.00360221	0.00318532	-0.00825392	-0.00384352	-0.0176585	-0.00349138	-0.0172731	0.00220555	-0.00510875	0.00299328	0.0073203	0.00130177
529	-0.0219091	-0.0109881	-0.00301211	-0.00542633	-0.0175173	-0.0103317	-0.02371	-0.00899585	-0.0242738	-0.00287246	-0.011306	-0.00350042	-0.0020301	-0.00334948
528.5	-0.0230489	-0.0109196	-0.00563863	-0.0062519	-0.016342	-0.0122897	-0.0253792	-0.0118615	-0.0252487	-0.00515557	-0.0118241	-0.00684964	-0.00394535	-0.00689681
528	-0.0192576	-0.00854557	-0.00498369	-0.00591042	-0.0131356	-0.0104293	-0.0227332	-0.0131192	-0.0208005	-0.00260516	-0.00735794	-0.00537456	-0.00485401	-0.0038077
527.5	-0.0114061	-0.00481565	0.00175059	0.00583611	-0.00543531	-0.00431192	-0.0178054	-0.00248224	-0.00921419	0.00646628	0.00165532	0.00318792	0.00481413	0.00652718
527	-0.00780639	-0.00270232	0.000618122	0.00697871	-0.00462991	-0.00489371	-0.0164908	-0.00598749	-0.0085355	0.00526361	0.00401236	0.00111776	0.00345137	0.000996493
526.5	0.0013205	0.00387905	0.00573511	0.0144933	0.0036129	0.00331726	-0.00469966	0.00476427	0.00011701	0.0117247	0.0117718	0.0119822	0.0109064	0.0116486
526	0.00716831	0.00477844	0.00921636	0.0172958	0.00761326	0.0058859	-0.00237309	0.0100316	0.00368433	0.0178572	0.0175299	0.0138694	0.0149604	0.0102552
525.5	0.0102798	0.00819418	0.00836448	0.0193404	0.00782628	0.00798326	-0.00137563	0.0131364	0.00520988	0.0168269	0.0190105	0.0156849	0.0145559	0.011623
525	0.00616822	0.00611144	0.010698	0.0234211	0.00845745	0.00752962	-0.00351367	0.0122213	0.000824042	0.0145572	0.0154777	0.0141062	0.0099843	0.0123787
524.5	0.00578215	0.00542535	0.0114458	0.0268648	0.0119473	0.00899097	-0.0031502	0.0159863	0.00044755	0.0164785	0.018712	0.0146896	0.00999773	0.0151076
524	0.00353244	0.00475594	0.0128342	0.0258053	0.0129054	0.00859794	-0.00176304	0.015041	-0.000938376	0.015916	0.0205404	0.0156	0.0119975	0.0183038
523.5	0.00812645	0.0123911	0.0179548	0.0287125	0.0176974	0.0129798	0.00331714	0.0199645	0.00563178	0.0232431	0.0234436	0.0199675	0.0153748	0.0223641
523	0.00385786	0.00853027	0.0150386	0.025883	0.0156032	0.00854882	0.000128548	0.0144348	0.00392893	0.0193179	0.020965	0.0180546	0.0113583	0.0181257
522.5	0.00648573	0.0113407	0.0193577	0.0307969	0.0184577	0.0133999	0.00367023	0.0225601	0.00790402	0.0225676	0.0268954	0.0207673	0.0150446	0.0222082
522	0.00883884	0.0122299	0.0228389	0.0324725	0.019329	0.0141106	0.00420355	0.0250393	0.00540478	0.0210097	0.0260712	0.0176774	0.0157321	0.0235071
521.5	0.00632741	0.0060201	0.0214336	0.0282623	0.0154925	0.0100759	0.00133611	0.0201839	0.00416895	0.0175622	0.024314	0.0126542	0.00954688	0.0198949
521	0.0114424	0.00821208	0.0271402	0.0305396	0.0167162	0.0129645	0.00584289	0.0249705	0.00853764	0.019192	0.029277	0.0139485	0.0153923	0.0246565
520.5	0.008878	0.00746042	0.0248543	0.0274236	0.0147933	0.0118657	0.00567299	0.0230566	0.00498951	0.016663	0.0282145	0.011037	0.0155527	0.0249511
520	0.00285517	-0.00194785	-0.000185858	0.0101214	0.00423561	0.00932165	-0.00138147	0.00857546	0.0092994	0.00672859	0.0146315	0.013332	0.022833	0.0240091
519.5	0.00782202	0.00226004	0.00353089	0.00933668	0.00874822	0.00970437	0.00210136	0.0113308	0.0151579	0.0115845	0.0210911	0.0220662	0.0295436	0.0281226
519	-0.00191785	-0.00628996	-0.00604489	-0.000376525	0.00215001	-0.00268889	-0.00453595	0.00421636	0.00866878	0.0040967	0.0148383	0.0167775	0.0216145	0.0207166
518.5	0.00304341	-0.00231754	-0.00359649	0.00244709	0.00574188	0.0015251	0.00158193	0.00826835	0.0137557	0.010512	0.0188326	0.0218957	0.0257269	0.0244289
518	0.0087641	0.00425268	0.00280751	0.0104103	0.0124655	0.00730163	0.00978808	0.017077	0.0191685	0.0142159	0.0270517	0.0287923	0.0322375	0.0307586
517.5	0.00981681	0.00676185	0.00808204	0.011598	0.0128889	0.00669488	0.012401	0.0187047	0.017786	0.0124209	0.0315771	0.0310106	0.0325706	0.0300614
517	0.0107034	0.0079059	0.0114801	0.0131845	0.0119627	0.0068657	0.0145498	0.0204168	0.0185537	0.0147156	0.03315	0.0291635	0.0341999	0.030799
516.5	0.0116041	0.00738358	0.0121284	0.0135482	0.010746	0.0056533	0.0156489	0.0200253	0.0198346	0.0156903	0.0331865	0.0287305	0.034495	0.0273666
516	0.0131504	0.0118857	0.014122	0.0135784	0.0160892	0.0107863	0.0185914	0.0230167	0.0241972	0.0202438	0.033871	0.0340587	0.0363316	0.0313893
515.5	0.0157759	0.0164548	0.0193445	0.0191679	0.0167435	0.0140271	0.0254735	0.0279017	0.0284691	0.0197991	0.034601	0.0369522	0.0388379	0.0375983
515	0.0188318	0.0178907	0.0233078	0.0189031	0.0214353	0.0146101	0.0258777	0.030356	0.0284606	0.0208714	0.0360047	0.0401794	0.0415635	0.039495
514.5	0.02143	0.0193935	0.0296538	0.0205351	0.0267488	0.016189	0.0245091	0.0331768	0.0313165	0.0210517	0.0382583	0.0406053	0.0417535	0.0413705
514	0.0128403	0.00963283	0.0186433	0.0117396	0.0180291	0.00461637	0.0130094	0.0215831	0.0241923	0.015995	0.0257066	0.0335161	0.0340961	0.0302402
513.5	0.0159253	0.0144718	0.0204254	0.0110602	0.0196806	0.00676367	0.0191856	0.0233803	0.0246368	0.0176732	0.0288827	0.0356054	0.0377735	0.0353354
513	0.0225564	0.0237925	0.0281351	0.0176026	0.0280796	0.0172875	0.028926	0.0314671	0.0315951	0.0263999	0.0364955	0.045831	0.0458163	0.0438443
512.5	0.0238151	0.0230489	0.0273486	0.0164522	0.026431	0.0160963	0.0274734	0.0306247	0.0342757	0.0297616	0.0340376	0.0456537	0.0446694	0.0416036
512	0.0174985	0.0182793	0.0250607	0.0126678	0.0196313	0.011143	0.0230026	0.0265944	0.0271325	0.0240228	0.0296134	0.0391625	0.0386506	0.0373626
511.5	0.018194	0.0169853	0.0254768	0.0103581	0.0174033	0.0117643	0.021236	0.0275199	0.0233159	0.0240055	0.0291887	0.0409097	0.0380205	0.0360497
511	0.020845	0.0206843	0.0256895	0.0141534	0.0203772	0.0142013	0.0273523	0.033448	0.0270603	0.0262797	0.0315277	0.0438079	0.0411649	0.0379721
510.5	0.0206977	0.0230824	0.0261999	0.0165762	0.0192414	0.0185619	0.0292431	0.0343642	0.0298054	0.02697	0.0328279	0.0424915	0.0434636	0.0356131
510	0.0169937	0.0188377	0.0242804	0.0125161	0.0146445	0.0173122	0.0249958	0.0299936	0.0274551	0.0248095	0.030397	0.0381199	0.0387973	0.0314427
509.5	0.0163645	0.0156113	0.0217987	0.0122102	0.0154846	0.0158654	0.0250474	0.0277394	0.0254056	0.024037	0.0314462	0.0386865	0.0371357	0.0287418
509	0.025438	0.0231081	0.0284225	0.0195087	0.0246051	0.0244	0.029926	0.0349377	0.030943	0.030678	0.0387251	0.0431238	0.0423444	0.0332489
508.5	0.0339571	0.0293523	0.0354405	0.0266472	0.0329838	0.0342446	0.0376499	0.0433147	0.0407522	0.0353862	0.045212	0.0530278	0.0502834	0.0453744
508	0.031219	0.0307841	0.0363333	0.0294381	0.0370056	0.0341782	0.0381712	0.0458166	0.0408784	0.0353237	0.0473577	0.0562979	0.0524889	0.0482151
507.5	0.0304794	0.0306111	0.037767	0.0295746	0.0368103	0.0351057	0.0368171	0.0483286	0.0400041	0.0344598	0.0469337	0.0563987	0.0502906	0.0484865
507	0.0231102	0.0237567	0.0333923	0.0238034	0.0306192	0.028608	0.0288836	0.0418223	0.0293122	0.0309185	0.037853	0.046778	0.0407905	0.0426933
506.5	0.0307859	0.0324071	0.0416836	0.0316057	0.0384798	0.0341502	0.0342371	0.0509504	0.0333857	0.0406517	0.0457781	0.0535811	0.0487791	0.0500135
506	0.0242635	0.0245256	0.0382228	0.0256659	0.0294467	0.0296088	0.0287777	0.0430263	0.0243203	0.0348419	0.0383588	0.0457231	0.0408354	0.0418216
505.5	0.0243405	0.0219002	0.0369347	0.0227283	0.0293882	0.0290719	0.0273748	0.0449656	0.0227138	0.0326267	0.037945	0.0458026	0.0374661	0.0406527
505	0.0368924	0.0339249	0.0476581	0.0349007	0.0427926	0.0397202	0.0394538	0.0583418	0.0355054	0.0415649	0.0494849	0.0555816	0.0504767	0.0507534
504.5	0.033712	0.0314227	0.0459456	0.0339465	0.0409296	0.0368763	0.0370952	0.0559889	0.0317675	0.0382019	0.0478854	0.0531559	0.0501721	0.0511041
504	0.0374133	0.0322876	0.0485686	0.0371691	0.0412642	0.038466	0.0396543	0.0591589	0.0353995	0.0385077	0.0497842	0.056386	0.0539688	0.0542213
503.5	0.0297401	0.0249118	0.0425261	0.0337843	0.0346647	0.033774	0.0326282	0.0531475	0.0261205	0.0315026	0.0413718	0.0456415	0.0461351	0.0471147
503	0.0327734	0.0261015	0.0436735	0.0353378	0.0360292	0.0377337	0.0335298	0.0545511	0.0258796	0.0331057	0.0418513	0.0472102	0.0483058	0.0474695
502.5	0.0312742	0.0266183	0.042751	0.0349374	0.0352318	0.0367715	0.0325698	0.0539997	0.0238533	0.0304502	0.0412118	0.0451219	0.0471808	0.0453981
502	0.0234516	0.0171475	0.033397	0.0246029	0.0271536	0.0259061	0.0241975	0.0442658	0.0157972	0.0233545	0.0321774	0.0348244	0.0383893	0.0386139
501.5	0.0231759	0.0166104	0.0318107	0.0224158	0.0252131	0.0230397	0.0204394	0.0391681	0.0146829	0.0228763	0.0271418	0.0298909	0.033795	0.0350541
501	0.0346994	0.0280585	0.045242	0.0349777	0.0380449	0.0349959	0.0300103	0.0504625	0.02653	0.0353892	0.0396751	0.042084	0.0454782	0.0468371
500.5	0.0575584	0.0512812	0.0673051	0.0591687	0.0649441	0.0585465	0.0558882	0.0748877	0.051505	0.0589374	0.0686258	0.0696351	0.0712629	0.0755013
500	0.0608043	0.0548	0.0703633	0.064238	0.0659811	0.0616811	0.0590451	0.0783854	0.0539241	0.0608674	0.0753148	0.0726096	0.0760696	0.0801748
499.5	0.0622611	0.0545946	0.0731076	0.0642399	0.0681261	0.0638872	0.0591887	0.0781523	0.0547368	0.0637468	0.0778952	0.0771439	0.0794238	0.0822494
499	0.0571105	0.0510763	0.0676558	0.0584759	0.0634272	0.0604919	0.0544853	0.0732241	0.0512981	0.0611798	0.0755392	0.074182	0.0746856	0.0783956
498.5	0.0564157	0.0520562	0.065953	0.0593157	0.0628213	0.0606131	0.0566313	0.0743688	0.053658	0.0622519	0.0783503	0.0758839	0.0789186	0.0802185
498	0.0702241	0.0651027	0.0782583	0.0709946	0.0758432	0.0727356	0.0705166	0.087749	0.0654754	0.0739998	0.0914042	0.0868457	0.092059	0.0945456
497.5	0.0598271	0.0533438	0.0675559	0.0614804	0.0646331	0.0631545	0.0576544	0.0783886	0.0539231	0.0637689	0.08025	0.0752255	0.0826163	0.0837335
497	0.0471356	0.0418447	0.0538038	0.0474049	0.0504423	0.0484028	0.043488	0.0635634	0.0398935	0.0500117	0.0650787	0.0599779	0.0695607	0.0702371
496.5	0.045502	0.0409267	0.0516251	0.0464767	0.0493419	0.0480107	0.0428324	0.0606378	0.0380238	0.047224	0.0628769	0.0581685	0.0679405	0.0701334
496	0.0482209	0.0455591	0.0548079	0.0494524	0.0526771	0.051195	0.0454729	0.0627423	0.0425726	0.0505085	0.0663996	0.0624843	0.0739379	0.0742778
495.5	0.0431904	0.0427783	0.0497005	0.0457488	0.0502863	0.0468078	0.0415386	0.0583098	0.0389768	0.0468968	0.0634746	0.0600287	0.069599	0.0721299
495	0.0439896	0.0431806	0.0535855	0.0456132	0.0534568	0.0469026	0.040997	0.0580847	0.0422941	0.0479662	0.0652033	0.0618852	0.0724718	0.0763181
494.5	0.0348696	0.0332769	0.0441054	0.0352312	0.0447654	0.0372527	0.0325521	0.0476175	0.03493	0.0417648	0.0567364	0.0541928	0.063056	0.0693968
494	0.0237452	0.0213163	0.0297955	0.0226276	0.0315232	0.023899	0.0199727	0.033704	0.0205369	0.0289327	0.0409177	0.0392192	0.049167	0.0554811
493.5	0.024099	0.0237452	0.0314811	0.0247075	0.0316068	0.0269288	0.0217795	0.0354786	0.0239881	0.0312071	0.0412429	0.0406651	0.0505048	0.0577746
493	0.0193106	0.0209142	0.0277975	0.0211243	0.0272119	0.0240219	0.0198712	0.0313962	0.0211379	0.0279866	0.0382829	0.0396017	0.0485028	0.056492
492.5	0.0179447	0.0211853	0.026565	0.0203833	0.0256723	0.0225035	0.0187781	0.0312538	0.0209728	0.0289187	0.0388325	0.0386288	0.0491957	0.0551653
492	0.0233831	0.0265826	0.033019	0.0256746	0.0303335	0.0291377	0.0272921	0.0350824	0.0273493	0.034795	0.0435941	0.0444737	0.0548483	0.0613159
491.5	0.0223731	0.0254159	0.0354732	0.0258671	0.0313162	0.0298061	0.0280231	0.0358242	0.0292641	0.0372801	0.0471347	0.0470842	0.0593468	0.0644166
491	0.026361	0.0288885	0.0370077	0.0311823	0.0337817	0.032939	0.0331412	0.039854	0.0353945	0.0420006	0.0540865	0.053038	0.066652	0.0711261
490.5	0.0259375	0.028578	0.0366581	0.0308101	0.0353438	0.0339897	0.0348558	0.0404995	0.0378229	0.0415952	0.0546506	0.0548383	0.0693752	0.0726815
490	0.0316577	0.0356475	0.0433866	0.0382222	0.0438298	0.0393024	0.0422254	0.0491917	0.0466985	0.0497439	0.0651126	0.0661489	0.0792601	0.0834964
489.5	0.0340028	0.0383953	0.0455882	0.0420359	0.0469784	0.0419907	0.0448202	0.0514611	0.0504857	0.0533864	0.0693789	0.0699889	0.0833991	0.0874762
489	0.0246869	0.0294032	0.0367453	0.0338899	0.0366154	0.0332165	0.0363965	0.0425598	0.0420281	0.0465249	0.0600189	0.0627162	0.0739179	0.0793046
488.5	0.024721	0.0299028	0.0368751	0.0343538	0.038371	0.0345011	0.0368063	0.043496	0.0439966	0.0482769	0.0614948	0.063691	0.0753778	0.0801983
488	0.0220718	0.0282224	0.034517	0.0322763	0.0372248	0.0330424	0.0352632	0.0414916	0.0426295	0.0477519	0.0614999	0.0637294	0.073783	0.0806688
487.5	0.0265645	0.0322938	0.0377245	0.0361501	0.0416044	0.0366541	0.0401445	0.046045	0.0498914	0.053504	0.0683196	0.0699798	0.0799652	0.0860979
487	0.0252085	0.0325652	0.0386318	0.0352602	0.0402143	0.0364217	0.0400557	0.0455769	0.0512555	0.0538268	0.0682245	0.0699368	0.0805496	0.0871793
486.5	0.0234739	0.0305792	0.0370707	0.0334667	0.0390705	0.0359637	0.0389767	0.0443678	0.0510737	0.053805	0.0680768	0.0700069	0.08013	0.0870111
486	0.0291675	0.0381865	0.0440719	0.0413142	0.0466194	0.0450893	0.0463229	0.0521305	0.058976	0.0617703	0.0755786	0.0795638	0.0889075	0.0956307
485.5	0.0301	0.0406278	0.0462489	0.0444588	0.0494575	0.0493235	0.0497974	0.0577827	0.0630292	0.0659824	0.0819846	0.0870745	0.0961225	0.102505
485	0.0203732	0.0309702	0.0346085	0.0349446	0.0392054	0.0399782	0.0422378	0.0483981	0.054841	0.0586856	0.0736862	0.0797709	0.0887679	0.0953225
484.5	0.00060621	0.0115359	0.015501	0.0128948	0.0188405	0.0204355	0.0214432	0.0287007	0.035211	0.0385463	0.0510233	0.0600097	0.0704538	0.0758739
484	-0.000658223	0.00955441	0.0127752	0.0104562	0.0176184	0.0175104	0.0205519	0.0250654	0.0338135	0.0367128	0.047735	0.057723	0.0700397	0.0741374
483.5	-0.00109761	0.00906139	0.011017	0.0105059	0.0183486	0.0163165	0.0205964	0.0261497	0.0351301	0.0380204	0.0489276	0.0577946	0.0719234	0.0752254
483	-0.000129439	0.00996853	0.0122471	0.0121638	0.0199152	0.0175174	0.0230087	0.0295501	0.0369888	0.0406201	0.052748	0.0609893	0.0757708	0.0787796
482.5	0.000481933	0.00883935	0.0132366	0.0121645	0.0208111	0.0191082	0.0241493	0.0300105	0.0367091	0.0427352	0.0532442	0.0623507	0.0774991	0.0809297
482	-0.000753587	0.0089806	0.0142921	0.0143539	0.0219367	0.0222199	0.0266466	0.0329592	0.0393276	0.0460258	0.0566886	0.0691485	0.0809441	0.0861689
481.5	0.00950568	0.0211829	0.0269542	0.0283279	0.0357962	0.0356725	0.0408775	0.0478942	0.0549919	0.0609529	0.0736022	0.0863512	0.0972331	0.102454
481	0.0268271	0.0357872	0.0460436	0.0469067	0.0556053	0.0552551	0.0600041	0.0691006	0.0774861	0.0829725	0.0976882	0.108765	0.120401	0.126155
480.5	0.0320824	0.041611	0.0532838	0.0524357	0.0633732	0.0626469	0.0669639	0.0780206	0.0872645	0.0913428	0.109212	0.119725	0.131048	0.137957
480	0.0387295	0.0461967	0.0594386	0.0590368	0.0718037	0.0720492	0.076867	0.0874629	0.0983548	0.101155	0.119313	0.131728	0.139815	0.151431
479.5	0.036555	0.0435056	0.0559666	0.056834	0.0679616	0.0704171	0.0756338	0.0861317	0.0980599	0.101678	0.117601	0.131588	0.140753	0.152779
479	0.0306615	0.0390832	0.0497054	0.0533147	0.0627034	0.0692578	0.07401	0.0837793	0.0937305	0.100921	0.117261	0.130652	0.139985	0.1513
478.5	0.0344313	0.0436335	0.0548812	0.0582476	0.0691235	0.0743896	0.0802077	0.0909293	0.0988474	0.107346	0.126592	0.139865	0.15014	0.160314
478	0.0469229	0.0573369	0.0684121	0.0720858	0.0843105	0.0900392	0.0964685	0.108488	0.118286	0.125055	0.147851	0.162278	0.173365	0.181702
477.5	0.0470541	0.0583294	0.0698981	0.0739926	0.0873599	0.0925216	0.100912	0.113452	0.123757	0.129608	0.154416	0.168954	0.182868	0.192147
477	0.0500016	0.0604564	0.0730932	0.0779093	0.0922161	0.0948738	0.106036	0.119379	0.129512	0.135212	0.161997	0.173855	0.189495	0.198661
476.5	0.0537547	0.0650337	0.0777606	0.0837628	0.0995713	0.101303	0.114132	0.127294	0.137538	0.143682	0.174342	0.186404	0.20033	0.210514
476	0.0457603	0.0561519	0.0673804	0.074884	0.0915779	0.093876	0.106986	0.12216	0.132705	0.140525	0.173234	0.183415	0.198756	0.209146
475.5	0.0375972	0.0489956	0.0576606	0.0672971	0.0842427	0.0867986	0.100507	0.115092	0.127246	0.134277	0.168631	0.178049	0.193795	0.206363
475	0.0371153	0.050078	0.0613728	0.0698418	0.089061	0.0896631	0.10351	0.120761	0.133065	0.140677	0.174833	0.183676	0.200576	0.214507
474.5	0.03352	0.0471833	0.0604348	0.0708159	0.0870045	0.0890824	0.103717	0.120874	0.134447	0.144624	0.177248	0.186332	0.201519	0.218064
474	0.0350138	0.0496727	0.0608141	0.0736585	0.0895498	0.0948682	0.107888	0.125745	0.141075	0.150958	0.184214	0.192742	0.209588	0.225281
473.5	0.0313427	0.0476422	0.058088	0.0712468	0.0867416	0.0938006	0.10657	0.124412	0.139832	0.151668	0.184071	0.193704	0.211264	0.228632
473	0.027274	0.046228	0.0558271	0.070303	0.088189	0.0928631	0.107795	0.125635	0.140138	0.153718	0.18779	0.196694	0.215018	0.232792
472.5	0.0251788	0.0436887	0.0536393	0.0683165	0.0872051	0.0911928	0.107336	0.125548	0.140312	0.155381	0.189688	0.200415	0.216904	0.235772
472	0.0315583	0.0502734	0.0612426	0.076977	0.096725	0.100776	0.117784	0.138157	0.153769	0.167758	0.204061	0.21608	0.235259	0.251671
471.5	0.0241313	0.0449326	0.0561906	0.0713888	0.0907303	0.0959894	0.113992	0.134931	0.150183	0.165001	0.202754	0.21683	0.236465	0.253324
471	0.0191181	0.039639	0.0512031	0.0689669	0.088758	0.0934045	0.113855	0.1365	0.150774	0.165995	0.206275	0.220214	0.241118	0.257698
470.5	0.0335383	0.0540473	0.06722	0.0850696	0.106398	0.112129	0.133545	0.155768	0.17233	0.18787	0.228324	0.244791	0.265638	0.283538
470	0.0306971	0.0532416	0.0655649	0.0843664	0.105131	0.11144	0.134023	0.157419	0.173985	0.18868	0.229967	0.246542	0.269515	0.28717
469.5	0.0326126	0.0546843	0.0682824	0.0882412	0.108921	0.116479	0.140066	0.162937	0.179397	0.195454	0.236529	0.254243	0.277749	0.294799
469	0.03631	0.0593679	0.0730473	0.0935257	0.115985	0.123334	0.146851	0.17101	0.188028	0.202975	0.245853	0.263784	0.287848	0.306123
468.5	0.0415237	0.0655577	0.0810396	0.103801	0.124518	0.13306	0.157135	0.182416	0.200396	0.217416	0.260302	0.277423	0.301139	0.321395
468	0.0433696	0.0681117	0.0861822	0.108499	0.130271	0.140132	0.163794	0.191898	0.208338	0.226681	0.270565	0.289354	0.31123	0.332468
467.5	0.0446472	0.0715927	0.0894461	0.111872	0.13504	0.146229	0.170787	0.199347	0.215622	0.234071	0.280468	0.298119	0.320161	0.342853
467	0.0456095	0.0743879	0.0922576	0.117632	0.138453	0.151729	0.176394	0.204713	0.223596	0.24177	0.287609	0.306253	0.32904	0.352236
466.5	0.0410128	0.072431	0.0906134	0.116455	0.137127	0.152579	0.176589	0.207126	0.225901	0.245527	0.291652	0.311088	0.332158	0.356885
466	0.0329359	0.0644986	0.0843035	0.109516	0.131935	0.148242	0.172435	0.204465	0.224988	0.243837	0.291884	0.309849	0.333712	0.358085
465.5	0.0347507	0.0664461	0.087827	0.112231	0.136455	0.152326	0.178186	0.209827	0.231577	0.251405	0.298504	0.318889	0.341264	0.368156
465	0.0336706	0.0673333	0.0883167	0.115764	0.138338	0.156071	0.184213	0.215494	0.238027	0.257683	0.305889	0.327577	0.349129	0.37706
464.5	0.0348679	0.0705357	0.093191	0.121192	0.143699	0.161271	0.190979	0.221927	0.243722	0.26736	0.31604	0.336455	0.359458	0.387101
464	0.0256254	0.0642237	0.0858047	0.113938	0.137052	0.155557	0.185724	0.217318	0.239024	0.265935	0.314682	0.33406	0.360188	0.383486
463.5	0.0311319	0.0716079	0.095422	0.123255	0.147426	0.165298	0.196652	0.229116	0.251783	0.280119	0.331032	0.346557	0.374354	0.396598
463	0.0312362	0.0714724	0.0973574	0.125961	0.149959	0.16888	0.200199	0.233939	0.258354	0.288078	0.338814	0.354892	0.382919	0.406975
462.5	0.0335055	0.0757629	0.101146	0.132643	0.155161	0.175577	0.206521	0.241699	0.267502	0.296953	0.347212	0.364283	0.392503	0.415813
462	0.0366742	0.0794062	0.108489	0.139334	0.162885	0.183565	0.215558	0.251005	0.27663	0.308491	0.358828	0.376584	0.40424	0.430003
461.5	0.0428946	0.0857643	0.116438	0.147198	0.171854	0.193847	0.225409	0.263661	0.289001	0.321789	0.373222	0.391832	0.419374	0.444042
461	0.0419844	0.0877326	0.11804	0.149836	0.174559	0.197934	0.229328	0.269221	0.296103	0.328287	0.380459	0.401667	0.429397	0.454904
460.5	0.0386117	0.0856151	0.117389	0.14943	0.174382	0.199421	0.23117	0.270879	0.298891	0.334827	0.384244	0.405488	0.435263	0.461188
460	0.0401726	0.0888071	0.122599	0.154929	0.181437	0.207487	0.239343	0.280644	0.31021	0.346755	0.396446	0.417672	0.448856	0.474163
459.5	0.0487437	0.0985317	0.1312	0.165182	0.194072	0.220225	0.253762	0.294018	0.325139	0.364677	0.413256	0.435696	0.466488	0.490988
459	0.0502532	0.100936	0.133345	0.167495	0.198588	0.226225	0.262174	0.300945	0.334539	0.37384	0.424332	0.451198	0.479475	0.502068
458.5	0.0500156	0.103316	0.135831	0.170272	0.203179	0.233159	0.268622	0.308451	0.343902	0.382385	0.437199	0.463086	0.493217	0.514342
458	0.0444778	0.0995962	0.133743	0.168754	0.20312	0.234807	0.270467	0.312633	0.347668	0.387046	0.443367	0.471467	0.500776	0.523452
457.5	0.0507564	0.107303	0.144319	0.178789	0.215782	0.2477	0.285132	0.32668	0.364111	0.404123	0.461923	0.490469	0.521374	0.54267
457	0.0557339	0.111873	0.153972	0.187062	0.223728	0.259273	0.295921	0.339407	0.379018	0.420202	0.480473	0.508331	0.540026	0.560766
456.5	0.0644922	0.121061	0.165297	0.201008	0.238431	0.273884	0.310855	0.356627	0.397433	0.437584	0.50103	0.527371	0.560133	0.581806
456	0.0583952	0.117957	0.16303	0.197961	0.237005	0.274313	0.312991	0.356035	0.396897	0.440986	0.504763	0.527612	0.560664	0.584323
455.5	0.0669882	0.12883	0.175488	0.211423	0.255558	0.293013	0.331824	0.375976	0.417756	0.463499	0.528963	0.550448	0.584503	0.609181
455	0.078012	0.143576	0.190743	0.228092	0.273821	0.312139	0.352302	0.395483	0.437183	0.486891	0.55196	0.572958	0.607051	0.632118
454.5	0.0680392	0.135893	0.185172	0.224209	0.269358	0.308322	0.348412	0.393478	0.434864	0.486255	0.553012	0.573615	0.604812	0.63306
454	0.0748824	0.141755	0.194298	0.235328	0.280316	0.321378	0.359815	0.406211	0.450062	0.503544	0.570526	0.589454	0.621575	0.648876
453.5	0.073693	0.143982	0.197201	0.238474	0.284521	0.326895	0.364493	0.412554	0.457893	0.512753	0.579584	0.598158	0.630409	0.659717
453	0.0766659	0.148151	0.202563	0.24582	0.291602	0.334887	0.374293	0.421213	0.467668	0.523116	0.590353	0.609889	0.641195	0.671203
452.5	0.0746248	0.14844	0.202573	0.246261	0.292967	0.337364	0.37761	0.425806	0.472107	0.528756	0.594837	0.616255	0.649288	0.675945
452	0.0731933	0.149013	0.204547	0.249701	0.295157	0.340625	0.380759	0.430668	0.477036	0.536451	0.602346	0.621341	0.656017	0.68295
451.5	0.0751638	0.153162	0.20901	0.255884	0.300693	0.347642	0.387091	0.438847	0.485931	0.545608	0.611132	0.630676	0.664629	0.69201
451	0.0780935	0.157192	0.214653	0.262811	0.310161	0.356215	0.398149	0.450365	0.498177	0.557551	0.623368	0.644124	0.678477	0.706584
450.5	0.0853244	0.165369	0.223792	0.273636	0.32317	0.368601	0.412846	0.463733	0.515006	0.572867	0.6424	0.661477	0.695608	0.725853
450	0.0885045	0.171184	0.231582	0.282482	0.33312	0.378645	0.424285	0.474377	0.526976	0.586992	0.657949	0.675284	0.70967	0.74023
449.5	0.0860362	0.171969	0.233754	0.285753	0.337524	0.384535	0.43075	0.482273	0.536001	0.59726	0.669211	0.683761	0.721327	0.747544
449	0.0832812	0.171557	0.233434	0.287985	0.341016	0.388255	0.435779	0.488335	0.543588	0.605112	0.676075	0.692669	0.731422	0.756517
448.5	0.0792788	0.169294	0.231529	0.287381	0.338932	0.39056	0.439852	0.491827	0.54786	0.609466	0.679523	0.69911	0.736084	0.758981
448	0.082111	0.174438	0.239045	0.296629	0.347878	0.399159	0.449712	0.502348	0.55718	0.620788	0.690565	0.710545	0.746309	0.771754
447.5	0.0836257	0.177191	0.242751	0.302359	0.35376	0.406484	0.456582	0.510237	0.564503	0.628102	0.700568	0.720679	0.756099	0.782537
447	0.0913848	0.188221	0.253281	0.314669	0.368725	0.420054	0.473105	0.527403	0.583691	0.643111	0.720649	0.740778	0.774795	0.799366
446.5	0.0956075	0.194615	0.260182	0.321863	0.376956	0.429269	0.485272	0.538564	0.595123	0.652622	0.732102	0.754109	0.787947	0.810909
446	0.0982396	0.198423	0.263912	0.328176	0.383095	0.438057	0.495045	0.547909	0.606588	0.662378	0.740971	0.763006	0.798126	0.820473
445.5	0.0969191	0.198873	0.265253	0.330908	0.387872	0.442402	0.501959	0.552578	0.611676	0.668884	0.74637	0.769409	0.80142	0.825236
445	0.0987404	0.202761	0.271667	0.337246	0.394226	0.450824	0.510703	0.562081	0.62062	0.679629	0.755596	0.779941	0.809057	0.833627
444.5	0.0988777	0.205374	0.276159	0.342498	0.400593	0.458829	0.517912	0.570983	0.63062	0.687062	0.764896	0.791048	0.818536	0.840438
444	0.102169	0.211683	0.284004	0.351946	0.411128	0.470908	0.530209	0.585488	0.644246	0.701136	0.77655	0.805496	0.832331	0.85366
443.5	0.102827	0.216808	0.291832	0.358835	0.418484	0.480237	0.540362	0.596194	0.654039	0.711465	0.787531	0.817078	0.844707	0.861516
443	0.1072	0.222779	0.30088	0.370511	0.429941	0.492203	0.552564	0.609257	0.6672	0.726638	0.801336	0.831879	0.856432	0.874481
442.5	0.110715	0.227992	0.30807	0.377856	0.438834	0.502051	0.564331	0.620813	0.6807	0.73699	0.813912	0.842606	0.865868	0.885212
442	0.115942	0.234684	0.318646	0.388701	0.450338	0.514358	0.577961	0.632725	0.697595	0.749832	0.828424	0.854424	0.881953	0.899922
441.5	0.106458	0.227325	0.312472	0.383643	0.445161	0.509809	0.574498	0.627804	0.696597	0.746952	0.825357	0.853082	0.876179	0.895715
441	0.11103	0.23586	0.320058	0.394166	0.457	0.522343	0.587421	0.641874	0.712116	0.762182	0.843931	0.868886	0.890455	0.912181
440.5	0.108077	0.238601	0.323001	0.397201	0.460014	0.528981	0.59469	0.648208	0.719842	0.77118	0.847007	0.876568	0.894149	0.912972
440	0.112389	0.24488	0.331248	0.407411	0.468863	0.54046	0.603786	0.66171	0.734536	0.784069	0.858965	0.891508	0.9065	0.924837
439.5	0.114412	0.248807	0.338383	0.41429	0.474107	0.549017	0.613667	0.672577	0.743017	0.796482	0.869752	0.903505	0.919343	0.933073
439	0.113962	0.251687	0.343233	0.419019	0.479768	0.556516	0.619546	0.680299	0.753563	0.806411	0.876575	0.910499	0.928346	0.940094
438.5	0.112061	0.253073	0.34419	0.421032	0.483092	0.560183	0.623799	0.685112	0.759914	0.813374	0.882513	0.912839	0.93387	0.944211
438	0.112309	0.256061	0.348984	0.424096	0.488681	0.565702	0.632254	0.690881	0.767686	0.821271	0.889661	0.92362	0.941444	0.949154
437.5	0.120159	0.265384	0.359495	0.437136	0.502368	0.578293	0.647583	0.705954	0.784711	0.835278	0.905001	0.938054	0.957296	0.963231
437	0.118045	0.267157	0.362774	0.44104	0.506671	0.584562	0.652776	0.713262	0.79139	0.841149	0.91231	0.944035	0.965237	0.967807
436.5	0.120558	0.272234	0.370193	0.449785	0.515078	0.594369	0.662828	0.721485	0.799978	0.851235	0.92452	0.952127	0.973553	0.975482
436	0.12248	0.275991	0.375276	0.45599	0.522689	0.603626	0.670584	0.730443	0.810524	0.85893	0.930385	0.959918	0.982312	0.981059
435.5	0.110491	0.265682	0.368664	0.450002	0.517015	0.601368	0.664095	0.725359	0.806614	0.859884	0.926204	0.953469	0.979054	0.976167
435	0.112289	0.269689	0.374639	0.456264	0.523052	0.610537	0.670798	0.734491	0.815091	0.869633	0.936936	0.960536	0.988657	0.981333
434.5	0.112441	0.272123	0.378381	0.462332	0.528878	0.616442	0.676201	0.744559	0.82239	0.876384	0.943072	0.964776	0.996644	0.984421
434	0.116993	0.279595	0.386498	0.471889	0.539768	0.628797	0.686161	0.756538	0.836038	0.886957	0.956472	0.976224	1.0053	0.993921
433.5	0.120608	0.286363	0.393955	0.481469	0.549547	0.639887	0.696387	0.767225	0.846577	0.896774	0.968042	0.99101	1.01604	1.00239
433	0.121764	0.291076	0.402557	0.489209	0.557325	0.65188	0.70486	0.777692	0.852014	0.907557	0.972966	1.00077	1.02543	1.00902
432.5	0.122644	0.295358	0.407527	0.496589	0.566321	0.657415	0.70957	0.784952	0.860384	0.915279	0.979585	1.00596	1.02901	1.0147
432	0.129047	0.30192	0.415433	0.506719	0.577894	0.66799	0.718576	0.794619	0.875318	0.926772	0.990738	1.01747	1.03903	1.02388
431.5	0.135371	0.310647	0.426513	0.51794	0.590684	0.680549	0.734863	0.809586	0.892604	0.941239	1.00493	1.03049	1.05194	1.03515
431	0.138533	0.314884	0.43399	0.525813	0.598377	0.688815	0.74372	0.819397	0.899062	0.949545	1.00875	1.03403	1.0586	1.04209
430.5	0.136349	0.313975	0.436004	0.528132	0.601838	0.692943	0.744262	0.822395	0.901578	0.954959	1.01255	1.03665	1.05689	1.0483
430	0.135303	0.315702	0.439768	0.532848	0.606887	0.695934	0.747881	0.82806	0.904054	0.957847	1.02061	1.04044	1.05868	1.05075
429.5	0.136247	0.319766	0.443523	0.538949	0.61199	0.702914	0.754767	0.833625	0.910666	0.962786	1.02935	1.04628	1.06579	1.05524
429	0.143873	0.328129	0.45268	0.550854	0.624676	0.715335	0.767629	0.845616	0.921772	0.97212	1.04339	1.0571	1.07503	1.0656
428.5	0.149472	0.335505	0.461339	0.562597	0.635737	0.726452	0.780921	0.857776	0.934553	0.982394	1.05501	1.06707	1.08549	1.07834
428	0.152048	0.340529	0.467693	0.568353	0.64216	0.73299	0.785486	0.863218	0.938321	0.986144	1.06215	1.07158	1.08921	1.08193
427.5	0.152447	0.341289	0.469979	0.572942	0.645902	0.737168	0.788436	0.866064	0.942847	0.989373	1.06854	1.07328	1.09011	1.08366
427	0.153023	0.344189	0.47328	0.576232	0.649759	0.74417	0.792563	0.871198	0.945836	0.991642	1.07308	1.07521	1.09393	1.08489
426.5	0.153822	0.34671	0.476796	0.58169	0.655577	0.748754	0.7958	0.875933	0.947209	0.998174	1.07605	1.07955	1.09791	1.08929
426	0.157367	0.353506	0.484658	0.589447	0.664192	0.75921	0.806694	0.883827	0.9536	1.0077	1.08238	1.08729	1.10282	1.09428
425.5	0.17644	0.374533	0.507591	0.614544	0.688666	0.784928	0.831428	0.912797	0.97643	1.03145	1.10814	1.11262	1.12675	1.11631
425	0.182063	0.38055	0.514839	0.623654	0.698378	0.79581	0.842756	0.922341	0.98473	1.03636	1.11385	1.12086	1.13593	1.12025
[truncated: 410 more rows]

## Sheet: Supplementary figure 90a
Wavelength (nm)	Absorbance (a.u.)
[truncated: 601 more rows]

[truncated: 17 more sheets: Supplementary figure 90b, Supplementary figure 90c, Supplementary figure 90d, Supplementary figure 91, Supplementary figures 92 93 94, Supplementary figure 95, Supplementary figure 96, Supplementary figure 97, Supplementary figure 98, Supplementary figure 99, Supplementary figure 110, Supplementary figure 111, Supplementary figure 117, Supplementary figure 122, Supplementary fig 123124125127, Supplementary figure 123, Supplementary figure 126]
